# Supplementary material for: IMI-Type Carbapenemase-Producing Enterobacter cloacae Complex, France and Overseas Regions, 2012–2022
Source: Emerg Infect Dis. 2024 Jun;30(6):1279–82. doi: 10.3201/eid3006.231525 (PMC11138976; doi:10.3201/eid3006.231525)
Supplement: Appendix 1 — Additional tables for IMI-type carbapenemase-producing E. cloacae complex, France and overseas regions, 2012–2022. [file 23-1525-Techapp-s1.xlsx]

## Sheet: Appendix 1 Table 1
Article DOI: http://doi.org/10.3201/eid3006.231525
Epidemiology of IMI-type-Carbapenemase-Producing E. cloacae complex, France and Overseas Regions, 2012–2022
Appendix 1
Appendix 1 Table 1. Global characteristics of all isolates included in the study. The asterisks present in the EcloIMEX column indicate the strains for which the genetic background was determined using mapping with the software CLC Genomics Workbench v21.0.5. The remaining strains had their genetic environment determined by analyzing contigs.
Strain	Date	Origine	Region	IMI variant	Species	MLST	Localization	EcloIMEX	Plasmid content	Sequencing
53F7	2014	rectal swabs	Ile-De-France	IMI-2	Enterobacter ludwigii	1789	plasmid	Not applicable	None	Illumina
61D3	2014	rectal swabs	Provence-Alpes-Côte d'Azur	IMI-2	Enterobacter ludwigii	13	plasmid	Not applicable	IncFII(Yp)	Illumina
61D5	2014	rectal swabs	Provence-Alpes-Côte d'Azur	IMI-2	Enterobacter asburiae	2418	plasmid	Not applicable	IncFII(Yp) ; Col156	Illumina
88J1	2015	rectal swabs	Grand Est	IMI-1	Enterobacter cloacae cloacae	1516	chromosome	EcloIMEX-3	None	Illumina
95E9	2015	rectal swabs	La Réunion	IMI-1	Enterobacter cloacae cloacae	820	chromosome	EcloIMEX-8	None	Illumina
96F9	2015	unknown origin	La Réunion	IMI-1	Enterobacter cloacae cloacae	820	chromosome	EcloIMEX-8*	None	Illumina
98C4	2015	rectal swabs	Mayotte	IMI-1	Enterobacter cloacae cloacae	820	chromosome	EcloIMEX-8*	None	Illumina
98C5	2015	rectal swabs	Mayotte	IMI-1	Enterobacter cloacae cloacae	820	chromosome	EcloIMEX-8*	None	Illumina
99F2	2016	rectal swabs	Mayotte	IMI-1	Enterobacter cloacae cloacae	820	chromosome	EcloIMEX-8	None	Illumina
104G8	2016	rectal swabs	La Réunion	IMI-1	Enterobacter cloacae cloacae	820	chromosome	EcloIMEX-8*	None	Illumina
106C5	2016	rectal swabs	Mayotte	IMI-1	Enterobacter cloacae cloacae	1517	chromosome	EcloIMEX-8	None	Illumina
106C7	2016	rectal swabs	Mayotte	IMI-1	Enterobacter cloacae cloacae	820	chromosome	EcloIMEX-8	None	Illumina
107E1	2016	rectal swabs	Mayotte	IMI-13	Enterobacter roggenkampii	1626	chromosome	New genetic element	IncFIB ; IncFII ; IncR	Illumina + MinION
107F2	2016	rectal swabs	La Réunion	IMI-1	Enterobacter cloacae cloacae	820	chromosome	EcloIMEX-8*	None	Illumina
110D10	2016	rectal swabs	La Réunion	IMI-1	Enterobacter cloacae cloacae	820	chromosome	EcloIMEX-8*	None	Illumina
112C6	2016	rectal swabs	La Réunion	IMI-1	Enterobacter cloacae cloacae	820	chromosome	EcloIMEX-8	None	Illumina
114E5	2016	rectal swabs	La Réunion	IMI-4	Enterobacter roggenkampii	1845	chromosome	EcloIMEX-2	None	Illumina
114E8	2016	rectal swabs	La Réunion	IMI-1	Enterobacter cloacae cloacae	820	chromosome	EcloIMEX-8	None	Illumina
114E9	2016	rectal swabs	La Réunion	IMI-1	Enterobacter cloacae cloacae	820	chromosome	EcloIMEX-8*	None	Illumina
118C5	2016	rectal swabs	Normandie	IMI-1	Enterobacter bugandensis	New ST	chromosome	EcloIMEX-16	None	Illumina + MinION
123C9	2016	rectal swabs	Mayotte	IMI-1	Enterobacter cloacae cloacae	820	chromosome	EcloIMEX-8	None	Illumina
125D2	2016	rectal swabs	Mayotte	IMI-1	Enterobacter cloacae cloacae	820	chromosome	EcloIMEX-8	None	Illumina
130F7	2017	rectal swabs	Mayotte	IMI-1	Enterobacter cloacae cloacae	820	chromosome	EcloIMEX-8*	None	Illumina
130I3	2017	rectal swabs	La Réunion	IMI-1	Enterobacter cloacae cloacae	820	chromosome	EcloIMEX-8	None	Illumina
134E5	2017	rectal swabs	Mayotte	IMI-1	Enterobacter cloacae cloacae	820	chromosome	EcloIMEX-8	None	Illumina
136H1	2017	rectal swabs	La Réunion	IMI-1	Enterobacter cloacae cloacae	820	chromosome	EcloIMEX-8*	None	Illumina
143D4	2017	rectal swabs	Bretagne	IMI-6	Enterobacter kobei	2728	plasmid	Not applicable	IncFII(Yp)	Illumina
143D5	2017	rectal swabs	Bretagne	IMI-6	Enterobacter kobei	2728	plasmid	Not applicable	IncFII(Yp)	Illumina
144C8	2017	rectal swabs	Mayotte	IMI-1	Enterobacter cloacae cloacae	820	chromosome	EcloIMEX-8	None	Illumina
146F3	2017	rectal swabs	Auvergne-Rhône-Alpes	IMI-6	Enterobacter asburiae	657	plasmid	Not applicable	IncFII(Yp)	Illumina
148A3	2017	blood culture	Mayotte	IMI-1	Enterobacter cloacae cloacae	820	chromosome	EcloIMEX-8	None	Illumina
148H3	2017	rectal swabs	Ile-De-France	IMI-27	Enterobacter vonholyi	1067	plasmid	Not applicable	IncFII(Yp)	Illumina + MinION
152F3	2017	rectal swabs	La Réunion	IMI-1	Enterobacter cloacae cloacae	820	chromosome	EcloIMEX-8*	None	Illumina
162B4	2018	rectal swabs	Mayotte	IMI-1	Enterobacter cloacae cloacae	820	chromosome	EcloIMEX-8	None	Illumina
164A1	2018	rectal swabs	La Réunion	IMI-1	Enterobacter cloacae cloacae	820	chromosome	EcloIMEX-8	None	Illumina
164H10	2018	rectal swabs	Mayotte	IMI-1	Enterobacter cloacae cloacae	820	chromosome	EcloIMEX-8	None	Illumina
165G2	2018	rectal swabs	La Réunion	IMI-1	Enterobacter cloacae cloacae	820	chromosome	EcloIMEX-8	None	Illumina
166D1	2018	rectal swabs	Ile-De-France	IMI-2	Enterobacter asburiae	657	plasmid	Not applicable	IncFII(Yp)	Illumina
168J2	2018	rectal swabs	La Réunion	IMI-2	Enterobacter bugandensis	New ST	plasmid	Not applicable	IncFII(Yp) ; ColRNAI	Illumina
175F2	2018	rectal swabs	Bretagne	IMI-1	Enterobacter roggenkampii	2723	chromosome	EcloIMEX-2	None	Illumina
178C6	2018	rectal swabs	La Réunion	IMI-1	Enterobacter cloacae cloacae	820	chromosome	EcloIMEX-8	None	Illumina
180F3	2018	urine	Normandie	NmcA	Enterobacter ludwigii	2785	chromosome	EcloIMEX-1	None	Illumina
183F5	2018	rectal swabs	Hauts-de-France	IMI-6	Enterobacter asburiae	1745	plasmid	Not applicable	IncFII(Yp)	Illumina
186H9	2018	rectal swabs	Bretagne	IMI-2	Enterobacter asburiae	250	plasmid	Not applicable	Col(pHAD28)	Illumina
191A10	2018	rectal swabs	Ile-De-France	IMI-6	Enterobacter ludwigii	13	plasmid	Not applicable	IncFII(Yp)	Illumina
193I8	2018	deep surgical sites	Ile-De-France	IMI-1	Enterobacter cloacae cloacae	820	chromosome	EcloIMEX-8	IncFIB	Illumina
208H9	2019	rectal swabs	La Réunion	IMI-1	Enterobacter sichuanensis	2706	chromosome	EcloIMEX-12	None	Illumina + MinION
209J1	2019	urine	Ile-De-France	IMI-1	Enterobacter roggenkampii	1709	chromosome	EcloIMEX-2	None	Illumina
211D2	2019	rectal swabs	Ile-De-France	IMI-1	Enterobacter vonholyi	New ST	chromosome	EcloIMEX-13	None	Illumina + MinION
211J8	2019	rectal swabs	La Réunion	IMI-1	Enterobacter cloacae cloacae	820	chromosome	EcloIMEX-8	None	Illumina
211J7	2019	rectal swabs	La Réunion	IMI-1	Enterobacter cloacae cloacae	820	chromosome	EcloIMEX-8	None	Illumina
214E4	2019	rectal swabs	Ile-De-France	IMI-6	Enterobacter asburiae	709	plasmid	Not applicable	IncFII(Yp)	Illumina
214D10	2019	rectal swabs	La Réunion	IMI-1	Enterobacter cloacae cloacae	820	chromosome	EcloIMEX-8	None	Illumina
216I2	2019	rectal swabs	La Réunion	IMI-1	Enterobacter cloacae cloacae	820	chromosome	EcloIMEX-8	None	Illumina
221G5	2019	rectal swabs	Hauts-de-France	IMI-1	Enterobacter bugandensis	1677	chromosome	EcloIMEX-14	None	Illumina
229G3	2019	rectal swabs	Bourgogne-Franche-Comté	IMI-1	Enterobacter cloacae cloacae	1516	chromosome	EcloIMEx-3	None	Illumina
229I2	2019	rectal swabs	Ile-De-France	IMI-6	Enterobacter asburiae	657	plasmid	Not applicable	IncFII(Yp)	Illumina
231B10	2019	rectal swabs	Ile-De-France	IMI-17	Enterobacter mori	1699	plasmid	Not applicable	IncFII(Yp)	Illumina + MinION
232A5	2019	urine	La Réunion	IMI-1	Enterobacter cloacae cloacae	1516	chromosome	EcloIMEx-3	None	Illumina
234D7	2019	rectal swabs	Ile-De-France	IMI-1	Enterobacter roggenkampii	1594	chromosome	EcloIMEX-13	None	Illumina + MinION
237C8	2019	rectal swabs	Ile-De-France	IMI-1	Enterobacter asburiae	2141	chromosome	EcloIMEX-14	None	Illumina
238H9	2019	rectal swabs	Provence-Alpes-Côte d'Azur	IMI-2	Enterobacter ludwigii	13	plasmid	Not applicable	IncFII(Yp)	Illumina
241F3	2019	rectal swabs	Ile-De-France	IMI-1	Enterobacter vonholyi	New ST	chromosome	EcloIMEX-14	None	Illumina
243E3	2020	rectal swabs	Auvergne-Rhône-Alpes	NmcA	Enterobacter kobei	56	chromosome	EcloIMEX-1	None	Illumina
246F2	2020	rectal swabs	Mayotte	IMI-1	Enterobacter cloacae cloacae	820	chromosome	EcloIMEX-8	None	Illumina
246F3	2020	rectal swabs	Mayotte	IMI-1	Enterobacter cloacae cloacae	820	chromosome	EcloIMEX-8	None	Illumina
248B3	2020	rectal swabs	Mayotte	IMI-1	Enterobacter cloacae cloacae	1517	chromosome	EcloIMEX-8	None	Illumina
250B4	2020	rectal swabs	Mayotte	IMI-1	Enterobacter cloacae cloacae	820	chromosome	EcloIMEX-8	None	Illumina
250B7	2020	rectal swabs	Mayotte	IMI-1	Enterobacter cloacae cloacae	820	chromosome	EcloIMEX-8	None	Illumina + MinION
253J3	2020	unknown origin	Hauts-de-France	IMI-1	Enterobacter bugandensis	901	chromosome	EcloIMEX-11	IncFII(Yp)	Illumina + MinION
255I4	2020	rectal swabs	Mayotte	IMI-1	Enterobacter cloacae cloacae	820	chromosome	EcloIMEX-8	None	Illumina
255I5	2020	rectal swabs	Mayotte	IMI-1	Enterobacter cloacae cloacae	820	chromosome	EcloIMEX-8	None	Illumina
257D9	2020	rectal swabs	Polynésie française	IMI-1	Enterobacter bugandensis	2059	chromosome	EcloIMEX-2	None	Illumina
258H10	2020	rectal swabs	Mayotte	IMI-4	Enterobacter roggenkampii	1845	chromosome	EcloIMEX-2	None	Illumina
261B10	2020	urine	Ile-De-France	IMI-25	Enterobacter kobei	1034	plasmid	Not applicable	IncFII(Yp)	Illumina + MinION
262D3	2020	rectal swabs	Normandie	IMI-19	Enterobacter asburiae	657	plasmid	Not applicable	incFII(Yp) ; ColRNAI	Illumina + MinION
262F8	2020	rectal swabs	Mayotte	IMI-1	Enterobacter cloacae cloacae	820	chromosome	EcloIMEX-8	None	Illumina
262H8	2020	rectal swabs	Mayotte	IMI-1	Enterobacter cloacae cloacae	820	chromosome	EcloIMEX-8	None	Illumina
263C8	2020	rectal swabs	Occitanie	IMI-2	Enterobacter asburiae	250	plasmid	Not applicable	IncFII(Yp)	Illumina
263G4	2020	rectal swabs	Occitanie	IMI-6	Enterobacter ludwigii	1838	plasmid	Not applicable	IncFII(Yp)	Illumina
265H2	2020	rectal swabs	Occitanie	NmcA	Enterobacter ludwigii	374	chromosome	EcloIMEX-1	None	Illumina
265H3	2020	rectal swabs	Occitanie	NmcA	Enterobacter ludwigii	374	chromosome	EcloIMEX-1	None	Illumina
267I4	2020	unknown origin	Centre-Val de loire	IMI-1	Enterobacter cloacae cloacae	1737	chromosome	EcloIMEX-8	None	Illumina + MinION
267J8	2020	rectal swabs	Hauts-de-France	IMI-6	Enterobacter asburiae	2140	plasmid	Not applicable	IncFII(Yp)	Illumina
268E7	2020	rectal swabs	Provence-Alpes-Côte d'Azur	IMI-2	Enterobacter asburiae	250	plasmid	Not applicable	None	Illumina
268D10	2020	rectal swabs	Mayotte	IMI-1	Enterobacter cloacae cloacae	820	chromosome	EcloIMEX-8	None	Illumina
276A9	2021	rectal swabs	Auvergne-Rhône-Alpes	IMI-12	Enterobacter roggenkampii	1614	chromosome	EcloIMEX-15	None	Illumina + MinION
276E10	2021	respiratory tract	Occitanie	IMI-6	Enterobacter asburiae	657	plasmid	Not applicable	IncFII(Yp)	Illumina
281F3	2021	rectal swabs	La Réunion	IMI-1	Enterobacter cloacae cloacae	820	chromosome	EcloIMEX-8	None	Illumina
288I5	2021	rectal swabs	Ile-De-France	IMI-1	Enterobacter bugandensis	499	chromosome	EcloIMEX-2	None	Illumina
289F4	2021	rectal swabs	Ile-De-France	IMI-12	Enterobacter roggenkampii	1614	chromosome	EcloIMEX-15	None	Illumina + MinION
291F6	2021	rectal swabs	Ile-De-France	IMI-1	Enterobacter bugandensis	1677	chromosome	EcloIMEX-14	None	Illumina + MinION
296B2	2021	unknown origin	Provence-Alpes-Côte d'Azur	IMI-1	Enterobacter bugandensis	2704	chromosome	EcloIMEX-2	None	Illumina + MinION
299A4	2021	rectal swabs	La Réunion	IMI-1	Enterobacter cloacae cloacae	820	chromosome	EcloIMEX-8	None	Illumina
300A7	2021	rectal swabs	Mayotte	IMI-1	Enterobacter cloacae cloacae	1517	chromosome	EcloIMEX-8	None	Illumina
300C3	2021	rectal swabs	Ile-De-France	IMI-1	Enterobacter cloacae cloacae	1516	chromosome	EcloIMEx-3	None	Illumina
302C9	2021	unknown origin	Auvergne-Rhône-Alpes	NmcA	Enterobacter asburiae	2762	chromosome	EcloIMEX-1	None	Illumina
305C9	2021	rectal swabs	Provence-Alpes-Côte d'Azur	IMI-1	Enterobacter bugandensis	1092	chromosome	EcloIMEX-5	None	Illumina + MinION
304J10	2021	rectal swabs	Auvergne-Rhône-Alpes	IMI-1	Enterobacter roggenkampii	New ST	chromosome	EcloIMEX-14	IncFIB ; IncFII(Yp) ; IncFII ; IncR	Illumina + MinION
307F3	2021	rectal swabs	Hauts-de-France	IMI-1	Enterobacter roggenkampii	1134	chromosome	EcloIMEX-8	None	Illumina + MinION
307E4	2021	rectal swabs	Mayotte	IMI-1	Enterobacter cloacae cloacae	820	chromosome	EcloIMEX-8	None	Illumina
313D6	2022	rectal swabs	La Réunion	IMI-1	Enterobacter cloacae cloacae	New ST	chromosome	EcloIMEX-14	None	Illumina + MinION
322C7	2022	rectal swabs	Mayotte	IMI-1	Enterobacter roggenkampii	2705	chromosome	EcloIMEX-14	None	Illumina + MinION
323I7	2022	rectal swabs	Auvergne-Rhône-Alpes	IMI-1	Enterobacter cloacae cloacae	1517	chromosome	EcloIMEX-8	None	Illumina
328H8	2022	rectal swabs	La Réunion	IMI-1	Enterobacter cloacae cloacae	820	chromosome	EcloIMEX-8	None	Illumina
329A5	2022	rectal swabs	Ile-De-France	IMI-26	Enterobacter ludwigii	12	plasmid	Not applicable	IncFII(Yp)	Illumina + MinION
330C1	2022	rectal swabs	Centre-Val de loire	IMI-2	Enterobacter asburiae	250	plasmid	Not applicable	Col(pHAD28)	Illumina
334C1	2022	rectal swabs	La Réunion	IMI-1	Enterobacter cloacae cloacae	820	chromosome	EcloIMEX-8	None	Illumina
335J4	2022	rectal swabs	Ile-De-France	IMI-1	Enterobacter cloacae cloacae	411	chromosome	EcloIMEX-8	None	Illumina
338J7	2022	deep surgical sites	Occitanie	IMI-2	Enterobacter asburiae	New ST	plasmid	Not applicable	IncFII(Yp)	Illumina
340C7	2022	rectal swabs	Ile-De-France	IMI-2	Enterobacter asburiae	250	plasmid	Not applicable	IncFII(Yp)	Illumina
343K10	2022	rectal swabs	Ile-De-France	IMI-4	Enterobacter roggenkampii	2132	chromosome	EcloIMEX-2	None	Illumina + MinION

## Sheet: Appendix 1 Table 2
Article DOI: http://doi.org/10.3201/eid3006.231525
Epidemiology of IMI-type-Carbapenemase-Producing E. cloacae complex, France and Overseas Regions, 2012–2022
Appendix 1
Appendix 1 Table 2. Antimicrobial susceptibility of 30 representative IMI-producers
				Minimum Inhibitory Concentrations (MICs) mg/L
Strain	Species	IMI/NmcA variant	MLST	Imipenem	meropenem	Imipenem - relebactam	meropenem - vaborbactam	cefiderocol	Ceftolozane - tazobactam	Ceftazidime - avibactam	Aztreonam	piperacillin - tazobactam	cefepime	Colistin
307E4	Enterobacter cloacae subsp. cloacae	IMI-1	ST-820	>8	16	2	<=0.06	0.5	1	<=0.25	<=1	<=4	<=1	8
211D2	Enterobacter vonholyi	IMI-1	New ST	>8	>16	2	<=0.06	0.5	1	<=0.25	1	<=4	<=1	<=0.5
307F3	Enterobacter roggenkampii	IMI-1	ST-1134	>8	>16	4	<=0.06	0.25	1	<=0.25	1	<=4	<=1	<=0.5
299A4	Enterobacter cloacae subsp. cloacae	IMI-1	ST-820	>8	8	1	<=0.06	0.5	0.5	<=0.25	<=1	<=4	<=1	4
305C9	Enterobacter bugandensis	IMI-1	ST-1092	>8	4	1	<=0.06	0.12	0.5	<=0.25	<=1	<=4	<=1	>16
296B2	Enterobacter bugandensis	IMI-1	New ST	>8	8	4	0.25	0.5	0.5	0.5	<=1	<=4	<=1	2
300C3	Enterobacter cloacae subsp. cloacae	IMI-1	ST-1516	>8	16	1	<=0.06	2	0.5	<=0.25	1	<=4	<=1	>16
291F6	Enterobacter bugandensis	IMI-1	New ST	8	2	0.5	<=0.06	0.06	1	<=0.25	<=1	<=4	<=1	<=0.5
300A7	Enterobacter cloacae subsp. cloacae	IMI-1	ST-1517	>8	4	0.5	<=0.06	0.25	1	<=0.25	<=1	<=4	<=1	8
304J10	Enterobacter roggenkampii	IMI-1	New ST	>8	8	4	<=0.06	0.5	1	<=0.25	2	<=4	<=1	<=0.5
313D6	Enterobacter cloacae subsp. cloacae	IMI-1	ST-156-like	>8	8	1	<=0.06	0.5	1	<=0.25	<=1	<=4	<=1	<=0.5
322C7	Enterobacter roggenkampii	IMI-1	New ST	>8	4	2	<=0.06	0.12	1	<=0.25	<=1	<=4	<=1	>16
323I7	Enterobacter cloacae subsp. cloacae	IMI-1	ST-1517	>8	>16	2	<=0.06	0.12	0.5	<=0.25	<=1	<=4	<=1	16
257D9	Enterobacter bugandensis	IMI-1	New ST	>8	>16	4	<=0.06	0.25	0.5	0.5	32	64	<=1	>16
334C1	Enterobacter cloacae subsp. cloacae	IMI-1	ST-820	>8	>16	2	<=0.06	<=0.03	0.5	0.5	<=1	<=4	<=1	8
335J4	Enterobacter cloacae subsp. cloacae	IMI-1	ST-411	>8	16	2	<=0.06	0.25	1	<=0.25	<=1	<=4	<=1	>16
360A5	Enterobacter cloacae subsp. cloacae	IMI-1	ST-373	>8	>16	2	0.12	0.25	1	<=0.25	<=1	<=4	<=1	>16
180 F3	Enterobacter ludwigii	NmcA	New ST	>8	16	4	<=0.06	0.5	0.5	<=0.25	<=1	<=4	<=1	<=0.5
302C9	Enterobacter asburiae	NmcA	ST-404-like	>8	16	8	<=0.06	0.5	0.5	<=0.25	<=1	<=4	<=1	<=0.5
330C1	Enterobacter asburiae	IMI-2	ST-250	>8	>16	8	<=0.06	1	0.5	<=0.25	1	<=4	<=1	<=0.5
338J7	Enterobacter asburiae	IMI-2	New ST	>8	16	4	<=0.06	1	0.5	<=0.25	1	<=4	<=1	>16
340C7	Enterobacter asburiae	IMI-2	ST-250	>8	16	>8	<=0.06	1	1	<=0.25	<=1	<=4	<=1	>16
343K10	Enterobacter roggenkampii	IMI-4	New ST	>8	16	2	<=0.06	0.5	1	<=0.25	<=1	<=4	<=1	>16
191A10	Enterobacter ludwigii	IMI-6	ST-13	>8	8	2	<=0.06	0.5	1	<=0.25	<=1	<=4	<=1	4
229I2	Enterobacter asburiae	IMI-6	657	>8	8	2	<=0.06	1	0.5	<=0.25	<=1	<=4	<=1	>16
289F4	Enterobacter roggenkampii	IMI-12	1614	>8	>16	2	<=0.06	<=0.03	0.5	<=0.25	<=1	<=4	<=1	1
107E1	Enterobacter roggenkampii	IMI-13	1626	>8	>16	2	0.12	0.25	1	<=0.25	1	<=4	<=1	>16
231B10	Enterobacter mori	IMI-17	1699	8	4	4	<=0.06	1	0.5	<=0.25	<=1	<=4	<=1	8
263G4	Enterobacter asburiae	IMI-19	657	>8	8	2	<=0.06	1	0.5	<=0.25	<=1	<=4	<=1	>16
329A5	Enterobacter ludwigii	IMI-26	ST-12	>8	4	1	<=0.06	0.5	1	<=0.25	<=1	<=4	<=1	<=0.5
			MIC50	>8	16	2	<=0.06	0.5	0.5	<=0.25	<=1	<=4	<=1	8
			MIC90	>8	>16	4	0.12	1	1	0.5	1	<=4	<=1	>16
			% susceptibility	0	0	0.67	1	1	1	1	1	0.97	0.97	0.37

## Sheet: Appendix 1 Table 3
Article DOI: http://doi.org/10.3201/eid3006.231525
Epidemiology of IMI-type-Carbapenemase-Producing E. cloacae complex, France and Overseas Regions, 2012–2022
Appendix 1
Appendix 1 Table 3. Reference genomes of the Enterobacter cloacae complex species
Species	Type strain	Accession no. or current species name
Enterobacter asburiae	JCM 6051	CP011863
Enterobacter bugandensis	EB-247	FYBI00000000
Enterobacter cloacae subsp. cloacae	ATCC 13047	CP001918
Enterobacter cloacae subsp. dissolvens	ATCC 23373	WJWQ00000000d
Enterobacter kobei	ATCC BAA-260	CP017181
Enterobacter ludwigii	EN-119	CP017279
Enterobacter mori	LMG 25706	GL890773
Enterobacter roggenkampii	DSM 16690	CP017184
Enterobacter sichuanensis	WCHECl1597	POVL00000000
Enterobacter soli	ATCC BAA-2102	LXES00000000
Enterobacter vonholyi	VTUC01	VTUC00000000.1
Enterobacter xiangfangensis	LMG 27195	CP017183
Enterobacter hormaechei subsp. steigerwaltii	DSM 16691	CP017179
Enterobacter hormaechei subsp. oharae	DSM 16687	CP017180
Enterobacter hormaechei subsp. hormaechei	ATCC 49162	MKEQ00000000
Enterobacter cancerogenus	ATCC 35316	ERR1854846
Enterobacter huaxiensis	90008	QZCT00000000
Enterobacter oligotrophica	CCA6	AP019007
Enterobacter quasihormaechei	WCHEs120003	SJON00000000
Enterobacter chuandaensis	90028	QZCS00000000
Enterobacter chengduensis	WCHECl-C4	MTSO00000000
Enterobacter timonensis	mt20	FCOP00000000

## Sheet: Appendix 1 Table 4
Article DOI: http://doi.org/10.3201/eid3006.231525
Epidemiology of IMI-type-Carbapenemase-Producing E. cloacae complex, France and Overseas Regions, 2012–2022
Appendix 1
Appendix 1 Table 4. Characterization of plasmids harboring blaIMI genes
Variant	N	Plasmid		Plasmid size method determination	Genetic environment
		Replicase	Size
IMI-2	53F7	Not determinated	~ 100 000 pb	Kieser extraction and migration	ISEa2-like - IMI-2R - blaIMI-2 - ∆IS-1 like - Tn3-like TnpA -∆ISEae1
	61D3	IncFII(Yp)	~ 160 000 pb
	61D5	IncFII(Yp)	~ 160 000 pb
	166D1	IncFII(Yp)	~ 80 000 pb
	168J2	IncFII(Yp)	~ 60 000 pb
	186H9	Not determinated	~ 160 000 pb
	238H9	IncFII(Yp)	~ 160 000 pb
	263C8	IncFII(Yp)	~ 80 000 pb
	268E7	Not determinated	~ 160 000 pb
	330C1	Not determinated	~ 160 000 pb
	338J7	IncFII(Yp)	~ 200 000 pb
	340C7	IncFII(Yp)	~ 80 000 pb
IMI-6	143D4	IncFII(Yp)	~ 200 000 pb	Kieser extraction and migration	ISEcl1-like - IMI-6R - blaIMI-6 - dISEc36-like
	143D5		~ 200 000 pb
	146F3		~ 160 000 pb
	183F5		~ 200 000 pb
	191A10		~ 160 000 pb
	229I2		~ 160 000 pb
	214E4		~ 160 000 pb
	263G4		~ 200 000 pb
	267J8		~ 160 000 pb
	276E10		~ 160 000 pb
IMI-17	231B10	IncFII(Yp)	229 325 pb	MinION Sequencing	ISEcl1-like - IMI-17R - blaIMI-17 - dISEc36-like
IMI-19	262D3	IncFII(Yp)	95 200 pb	MinION Sequencing	ISEcl3-like- IMI-19R - blaIMI-19 - ∆ISEc36-like
IMI-25	261B10	IncFIB	144 500 pb	MinION Sequencing	∆ISEc14- IMI-8-likeR -blaIMI-8-like -∆ISEhe3
IMI-26	329A5	IncFII(Yp)	150 500 pb	MinION Sequencing	ISEa1-like - ISEa2-like - IMI-2R - blaIMI-2 - ∆ISSba14-like - -∆ISEae1 - ISSgsp1-like
IMI-27	148H3	IncFII(Yp)	68 300 pb	MinION Sequencing	∆ISPrst3-like- IMI-7-likeR -blaIMI-7-like - ∆ISPrst3-like
