# Supplementary material for: IMI-Type Carbapenemase-Producing Enterobacter cloacae Complex, France and Overseas Regions, 2012–2022
Source: Emerg Infect Dis. 2024 Jun;30(6):1279–82. doi: 10.3201/eid3006.231525 (PMC11138976; doi:10.3201/eid3006.231525)
Supplement: Appendix 3 — Additional calculations for IMI-type carbapenemase-producing E. cloacae complex, France and overseas regions, 2012–2022. [file 23-1525-Techapp-s3.xlsx]

## Sheet: reordered_data
	E. cloacae subsp dissolvens ATCC23373	267I4	300A7	248B3	106C5	323I7	232A5	229G3	88J1	300C3	E. cloacae subsp cloacae ATCC13047	335J4	313D6	95E9	193I8	130F7	136H1	112C6	110D10	98C5	125D2	114E8	114E9	255I4	130I3	123C9	250B4	334C1	148A3	96F9	299A4	98C4	328H8	144C8	250B7	268D10	307E4	165G2	214D10	246F2	178C6	134E5	162B4	211J8	255I5	246F3	107F2	164H10	211J7
E. cloacae subsp dissolvens ATCC23373	100	95.4677	95.5118	95.5222	95.5372	95.5505	95.47	95.4516	95.4527	95.4862	95.3431	95.4827	95.3919	94.8978	95.4309	95.4472	95.4636	95.4393	95.4378	95.4483	95.4317	95.4592	95.4583	95.4754	95.4656	95.4679	95.4459	95.4581	95.4506	95.4653	95.4908	95.4577	95.4571	95.4509	95.4866	95.4625	95.4467	95.421	95.4461	95.4718	95.4451	95.4679	95.4389	95.4485	95.483	95.454	95.4333	95.4475	95.4385
267I4	95.4677	100	98.5127	98.5288	98.5203	98.5279	98.5721	98.6055	98.6057	98.6092	98.5034	98.5382	98.561	98.6446	99.0285	99.0435	99.0217	99.0341	99.0116	99.0317	99.0208	99.0347	99.0487	99.0296	99.0429	99.0397	99.0251	99.0333	99.0331	99.0277	99.0223	99.0155	99.0429	99.0335	99.0304	99.036	99.0463	99.0117	99.0505	99.0374	99.0067	99.043	99.0173	99.0188	99.0428	99.011	99.0373	99.0111	99.0374
300A7	95.5118	98.5127	100	99.9837	99.981	99.9819	98.52	98.5452	98.5318	98.525	98.3587	98.6065	98.5323	97.9272	98.5074	98.5002	98.4847	98.487	98.4868	98.457	98.4951	98.4859	98.4814	98.5143	98.5051	98.489	98.4803	98.4776	98.4813	98.4903	98.4727	98.5002	98.491	98.4942	98.4953	98.4701	98.4479	98.4667	98.4811	98.5084	98.4792	98.5031	98.4693	98.4724	98.5011	98.4955	98.49	98.4994	98.5021
248B3	95.5222	98.5288	99.9837	100	99.9849	99.9858	98.5593	98.5744	98.5418	98.5499	98.5257	98.6218	98.5559	97.9043	98.5211	98.5188	98.5065	98.4853	98.4853	98.4881	98.5089	98.5251	98.511	98.515	98.5157	98.5034	98.5054	98.5052	98.4986	98.5036	98.4891	98.4911	98.5091	98.4727	98.4839	98.4863	98.4644	98.4842	98.4886	98.5151	98.484	98.5101	98.4991	98.4939	98.5156	98.5161	98.5071	98.5144	98.4923
106C5	95.5372	98.5203	99.981	99.9849	100	99.9859	98.5486	98.5679	98.5732	98.5458	98.5114	98.6192	98.5493	97.8545	98.4934	98.5013	98.4792	98.4688	98.5008	98.4688	98.4892	98.4861	98.4939	98.5046	98.5215	98.4922	98.4834	98.4848	98.48	98.4679	98.4802	98.4779	98.4758	98.4663	98.4696	98.4608	98.4576	98.4675	98.4618	98.4958	98.4806	98.4904	98.4925	98.4756	98.4991	98.502	98.4974	98.4937	98.4846
323I7	95.5505	98.5279	99.9819	99.9858	99.9859	100	98.5528	98.5581	98.5523	98.5504	98.4851	98.6131	98.5607	97.862	98.4968	98.5245	98.5077	98.4705	98.4952	98.4757	98.5127	98.5168	98.4863	98.5212	98.513	98.5124	98.4925	98.5162	98.5055	98.4831	98.501	98.4904	98.5169	98.4851	98.5126	98.4993	98.4798	98.48	98.4951	98.5127	98.4922	98.4926	98.4993	98.4955	98.4942	98.5058	98.4848	98.4719	98.4796
232A5	95.47	98.5721	98.52	98.5593	98.5486	98.5528	100	99.9905	99.9294	99.9793	98.7617	98.5137	98.7861	97.8127	98.5165	98.5705	98.5531	98.5698	98.5292	98.5395	98.5653	98.5691	98.555	98.5522	98.561	98.5756	98.5667	98.5714	98.5696	98.5455	98.5573	98.5425	98.5764	98.5656	98.5432	98.5583	98.5228	98.5368	98.5147	98.5574	98.5316	98.6108	98.5394	98.5601	98.5499	98.5507	98.5438	98.5279	98.5352
229G3	95.4516	98.6055	98.5452	98.5744	98.5679	98.5581	99.9905	100	99.9327	99.9585	98.7576	98.479	98.7707	97.8526	98.5085	98.5729	98.5604	98.5749	98.5293	98.5597	98.5714	98.5602	98.5251	98.5628	98.5658	98.5816	98.5702	98.5681	98.5652	98.5188	98.5701	98.5682	98.5817	98.5676	98.5388	98.5855	98.5452	98.5384	98.5451	98.5638	98.5484	98.602	98.5494	98.5552	98.5355	98.5283	98.5247	98.5441	98.5362
88J1	95.4527	98.6057	98.5318	98.5418	98.5732	98.5523	99.9294	99.9327	100	99.9351	98.8007	98.5196	98.8	97.9759	98.5382	98.5755	98.5755	98.5756	98.5727	98.5454	98.5929	98.5754	98.5662	98.5529	98.5807	98.5864	98.5855	98.5862	98.574	98.5577	98.5889	98.5679	98.5976	98.5833	98.5582	98.5689	98.5465	98.5707	98.5434	98.5811	98.5662	98.6166	98.5734	98.5635	98.5708	98.5759	98.5575	98.577	98.5491
300C3	95.4862	98.6092	98.525	98.5499	98.5458	98.5504	99.9793	99.9585	99.9351	100	98.7729	98.5237	98.7784	97.8273	98.5364	98.5754	98.5792	98.5894	98.5354	98.5591	98.596	98.549	98.5414	98.558	98.5922	98.5698	98.6058	98.5786	98.5691	98.5828	98.5872	98.5812	98.6053	98.5855	98.562	98.5679	98.5515	98.5789	98.5716	98.6057	98.5896	98.632	98.5582	98.5939	98.5284	98.5294	98.5388	98.5465	98.5273
E. cloacae subsp cloacae ATCC13047	95.3431	98.5034	98.3587	98.5257	98.5114	98.4851	98.7617	98.7576	98.8007	98.7729	100	98.4478	98.6499	97.7281	98.3351	98.4643	98.3928	98.3795	98.4808	98.4374	98.4909	98.3909	98.3619	98.4474	98.4643	98.4472	98.4704	98.3631	98.3619	98.4322	98.3681	98.3696	98.3519	98.3501	98.3431	98.3581	98.3423	98.3568	98.356	98.4375	98.4269	98.398	98.3867	98.3751	98.4182	98.394	98.465	98.4651	98.4621
335J4	95.4827	98.5382	98.6065	98.6218	98.6192	98.6131	98.5137	98.479	98.5196	98.5237	98.4478	100	98.5307	98.0017	98.4874	98.5317	98.53	98.5071	98.5144	98.5118	98.5171	98.5439	98.5053	98.4999	98.5432	98.5293	98.5377	98.5329	98.5323	98.4552	98.5293	98.5172	98.5302	98.5389	98.5273	98.5041	98.5348	98.514	98.5196	98.5538	98.521	98.55	98.5139	98.5441	98.5118	98.5153	98.5145	98.5031	98.4895
313D6	95.3919	98.561	98.5323	98.5559	98.5493	98.5607	98.7861	98.7707	98.8	98.7784	98.6499	98.5307	100	97.9223	98.5415	98.5479	98.5718	98.5787	98.4976	98.5416	98.5614	98.5097	98.5014	98.5556	98.5405	98.5339	98.5556	98.5348	98.5381	98.5571	98.5664	98.5351	98.5571	98.5489	98.5371	98.5154	98.5423	98.5404	98.5406	98.5623	98.5505	98.5739	98.5096	98.5677	98.5035	98.52	98.5124	98.497	98.5019
95E9	94.8978	98.6446	97.9272	97.9043	97.8545	97.862	97.8127	97.8526	97.9759	97.8273	97.7281	98.0017	97.9223	100	99.5122	99.4658	99.4616	99.5129	99.5827	99.5244	99.552	99.5224	99.5553	99.5517	99.54	99.5734	99.6094	99.5449	99.5677	99.5667	99.5884	99.5343	99.5839	99.5779	99.5801	99.6031	99.6018	99.5333	99.5565	99.5825	99.5511	99.5396	99.5463	99.6119	99.6232	99.6055	99.5835	99.611	99.6052
193I8	95.4309	99.0285	98.5074	98.5211	98.4934	98.4968	98.5165	98.5085	98.5382	98.5364	98.3351	98.4874	98.5415	99.5122	100	99.8944	99.865	99.8697	99.8981	99.8923	99.8898	99.8723	99.8626	99.9056	99.8954	99.894	99.9027	99.8743	99.871	99.8926	99.8778	99.8852	99.8665	99.8801	99.876	99.8686	99.8788	99.8899	99.8785	99.8852	99.8995	99.8457	99.8795	99.8702	99.8732	99.862	99.897	99.8974	99.9063
130F7	95.4472	99.0435	98.5002	98.5188	98.5013	98.5245	98.5705	98.5729	98.5755	98.5754	98.4643	98.5317	98.5479	99.4658	99.8944	100	99.9809	99.9803	99.9798	99.985	99.9905	99.9738	99.9818	99.9842	99.9951	99.9941	99.9941	99.9892	99.9887	99.9857	99.9868	99.9844	99.9885	99.9866	99.9882	99.9882	99.9843	99.988	99.9869	99.9962	99.9924	99.9848	99.9756	99.9863	99.9791	99.9778	99.9804	99.9825	99.9804
136H1	95.4636	99.0217	98.4847	98.5065	98.4792	98.5077	98.5531	98.5604	98.5755	98.5792	98.3928	98.53	98.5718	99.4616	99.865	99.9809	100	99.9843	99.9744	99.9851	99.9809	99.9604	99.9788	99.9759	99.9821	99.9794	99.9787	99.9844	99.9898	99.9694	99.9824	99.9874	99.9794	99.9875	99.9867	99.9807	99.9803	99.9755	99.991	99.9835	99.9807	99.9717	99.9648	99.9623	99.9717	99.9654	99.9722	99.9696	99.973
112C6	95.4393	99.0341	98.487	98.4853	98.4688	98.4705	98.5698	98.5749	98.5756	98.5894	98.3795	98.5071	98.5787	99.5129	99.8697	99.9803	99.9843	100	99.9806	99.9865	99.9753	99.9632	99.981	99.9817	99.9836	99.9853	99.9754	99.9833	99.9868	99.9782	99.9847	99.9856	99.9855	99.982	99.9827	99.9746	99.9867	99.9801	99.9879	99.9877	99.9794	99.9695	99.9713	99.9557	99.9651	99.9636	99.9825	99.9759	99.9809
110D10	95.4378	99.0116	98.4868	98.4853	98.5008	98.4952	98.5292	98.5293	98.5727	98.5354	98.4808	98.5144	98.4976	99.5827	99.8981	99.9798	99.9744	99.9806	100	99.9812	99.9795	99.9793	99.9873	99.977	99.9836	99.9839	99.9847	99.9832	99.9805	99.9661	99.9835	99.9856	99.9749	99.9814	99.9829	99.981	99.9835	99.981	99.9824	99.9831	99.9851	99.9784	99.9879	99.9841	99.9868	99.9872	99.9881	99.9882	99.9889
98C5	95.4483	99.0317	98.457	98.4881	98.4688	98.4757	98.5395	98.5597	98.5454	98.5591	98.4374	98.5118	98.5416	99.5244	99.8923	99.985	99.9851	99.9865	99.9812	100	99.9837	99.9723	99.9787	99.9828	99.9885	99.9801	99.9925	99.985	99.991	99.9774	99.9821	99.9891	99.9826	99.9928	99.9877	99.9768	99.9811	99.9869	99.988	99.9827	99.9895	99.981	99.972	99.9887	99.9764	99.9694	99.9721	99.9847	99.9844
125D2	95.4317	99.0208	98.4951	98.5089	98.4892	98.5127	98.5653	98.5714	98.5929	98.596	98.4909	98.5171	98.5614	99.552	99.8898	99.9905	99.9809	99.9753	99.9795	99.9837	100	99.9701	99.9821	99.9787	99.9871	99.981	99.9899	99.9849	99.9811	99.9789	99.985	99.9795	99.9807	99.978	99.972	99.9842	99.9861	99.9869	99.9799	99.9776	99.9867	99.9849	99.9759	99.9822	99.9812	99.9703	99.9818	99.9785	99.9724
114E8	95.4592	99.0347	98.4859	98.5251	98.4861	98.5168	98.5691	98.5602	98.5754	98.549	98.3909	98.5439	98.5097	99.5224	99.8723	99.9738	99.9604	99.9632	99.9793	99.9723	99.9701	100	99.9822	99.9626	99.9739	99.9724	99.9678	99.9761	99.9672	99.9604	99.9628	99.9753	99.9597	99.9596	99.9712	99.9613	99.9488	99.971	99.9769	99.9737	99.9695	99.9483	99.9867	99.9586	99.9727	99.9872	99.9853	99.9874	99.9803
114E9	95.4583	99.0487	98.4814	98.511	98.4939	98.4863	98.555	98.5251	98.5662	98.5414	98.3619	98.5053	98.5014	99.5553	99.8626	99.9818	99.9788	99.981	99.9873	99.9787	99.9821	99.9822	100	99.9813	99.9887	99.9842	99.9864	99.9857	99.9842	99.9762	99.9798	99.9835	99.9842	99.9793	99.9842	99.9779	99.9772	99.9837	99.983	99.9795	99.9849	99.9786	99.9857	99.9821	99.9887	99.9795	99.9888	99.9881	99.9907
255I4	95.4754	99.0296	98.5143	98.515	98.5046	98.5212	98.5522	98.5628	98.5529	98.558	98.4474	98.4999	98.5556	99.5517	99.9056	99.9842	99.9759	99.9817	99.977	99.9828	99.9787	99.9626	99.9813	100	99.9886	99.9858	99.9854	99.9758	99.9801	99.9841	99.9818	99.9765	99.9825	99.9704	99.9823	99.9735	99.9734	99.9802	99.9803	99.987	99.9783	99.9784	99.9787	99.9865	99.9786	99.9727	99.9745	99.9765	99.972
130I3	95.4656	99.0429	98.5051	98.5157	98.5215	98.513	98.561	98.5658	98.5807	98.5922	98.4643	98.5432	98.5405	99.54	99.8954	99.9951	99.9821	99.9836	99.9836	99.9885	99.9871	99.9739	99.9887	99.9886	100	99.9939	99.9962	99.9904	99.9896	99.9883	99.984	99.986	99.9889	99.9869	99.9915	99.984	99.9834	99.9873	99.9917	99.9923	99.9912	99.9868	99.9822	99.9892	99.9837	99.9816	99.9846	99.9824	99.9813
123C9	95.4679	99.0397	98.489	98.5034	98.4922	98.5124	98.5756	98.5816	98.5864	98.5698	98.4472	98.5293	98.5339	99.5734	99.894	99.9941	99.9794	99.9853	99.9839	99.9801	99.981	99.9724	99.9842	99.9858	99.9939	100	99.9922	99.9867	99.9929	99.9903	99.986	99.9869	99.9878	99.9866	99.9891	99.9859	99.9845	99.9888	99.9915	99.9961	99.9953	99.9801	99.9784	99.9891	99.9816	99.984	99.9822	99.9823	99.9882
250B4	95.4459	99.0251	98.4803	98.5054	98.4834	98.4925	98.5667	98.5702	98.5855	98.6058	98.4704	98.5377	98.5556	99.6094	99.9027	99.9941	99.9787	99.9754	99.9847	99.9925	99.9899	99.9678	99.9864	99.9854	99.9962	99.9922	100	99.9885	99.9885	99.985	99.9868	99.9904	99.9882	99.9895	99.9893	99.9791	99.9831	99.9937	99.9875	99.9925	99.993	99.9859	99.9828	99.9939	99.9809	99.9809	99.9873	99.9882	99.9869
334C1	95.4581	99.0333	98.4776	98.5052	98.4848	98.5162	98.5714	98.5681	98.5862	98.5786	98.3631	98.5329	98.5348	99.5449	99.8743	99.9892	99.9844	99.9833	99.9832	99.985	99.9849	99.9761	99.9857	99.9758	99.9904	99.9867	99.9885	100	99.9888	99.9781	99.9951	99.9895	99.9945	99.9649	99.9925	99.9883	99.9899	99.9904	99.9883	99.9914	99.9847	99.9703	99.9689	99.9608	99.9736	99.9758	99.9856	99.9856	99.9822
148A3	95.4506	99.0331	98.4813	98.4986	98.48	98.5055	98.5696	98.5652	98.574	98.5691	98.3619	98.5323	98.5381	99.5677	99.871	99.9887	99.9898	99.9868	99.9805	99.991	99.9811	99.9672	99.9842	99.9801	99.9896	99.9929	99.9885	99.9888	100	99.9838	99.99	99.9896	99.9921	99.988	99.9902	99.9852	99.9864	99.9897	99.988	99.9906	99.9858	99.9675	99.975	99.9632	99.9766	99.9637	99.9835	99.9861	99.9836
96F9	95.4653	99.0277	98.4903	98.5036	98.4679	98.4831	98.5455	98.5188	98.5577	98.5828	98.4322	98.4552	98.5571	99.5667	99.8926	99.9857	99.9694	99.9782	99.9661	99.9774	99.9789	99.9604	99.9762	99.9841	99.9883	99.9903	99.985	99.9781	99.9838	100	99.9773	99.978	99.9761	99.9735	99.9825	99.9768	99.9777	99.9767	99.9852	99.9846	99.9863	99.9749	99.9629	99.9819	99.9731	99.9676	99.9656	99.9725	99.9712
299A4	95.4908	99.0223	98.4727	98.4891	98.4802	98.501	98.5573	98.5701	98.5889	98.5872	98.3681	98.5293	98.5664	99.5884	99.8778	99.9868	99.9824	99.9847	99.9835	99.9821	99.985	99.9628	99.9798	99.9818	99.984	99.986	99.9868	99.9951	99.99	99.9773	100	99.9869	99.9942	99.9863	99.9945	99.9884	99.9934	99.9885	99.9871	99.9885	99.9879	99.9745	99.9726	99.9648	99.9769	99.9715	99.9839	99.9844	99.9841
98C4	95.4577	99.0155	98.5002	98.4911	98.4779	98.4904	98.5425	98.5682	98.5679	98.5812	98.3696	98.5172	98.5351	99.5343	99.8852	99.9844	99.9874	99.9856	99.9856	99.9891	99.9795	99.9753	99.9835	99.9765	99.986	99.9869	99.9904	99.9895	99.9896	99.978	99.9869	100	99.9834	99.9952	99.9882	99.9819	99.9848	99.9902	99.9929	99.9889	99.9919	99.9708	99.9727	99.9619	99.969	99.9685	99.9757	99.9836	99.9841
328H8	95.4571	99.0429	98.491	98.5091	98.4758	98.5169	98.5764	98.5817	98.5976	98.6053	98.3519	98.5302	98.5571	99.5839	99.8665	99.9885	99.9794	99.9855	99.9749	99.9826	99.9807	99.9597	99.9842	99.9825	99.9889	99.9878	99.9882	99.9945	99.9921	99.9761	99.9942	99.9834	100	99.9862	99.9951	99.9914	99.9923	99.9892	99.989	99.989	99.9921	99.9752	99.9718	99.9677	99.9771	99.9751	99.9857	99.9838	99.9814
144C8	95.4509	99.0335	98.4942	98.4727	98.4663	98.4851	98.5656	98.5676	98.5833	98.5855	98.3501	98.5389	98.5489	99.5779	99.8801	99.9866	99.9875	99.982	99.9814	99.9928	99.978	99.9596	99.9793	99.9704	99.9869	99.9866	99.9895	99.9649	99.988	99.9735	99.9863	99.9952	99.9862	100	99.9881	99.9823	99.9862	99.9931	99.9917	99.9886	99.9911	99.9664	99.966	99.9628	99.9666	99.9591	99.9761	99.983	99.984
250B7	95.4866	99.0304	98.4953	98.4839	98.4696	98.5126	98.5432	98.5388	98.5582	98.562	98.3431	98.5273	98.5371	99.5801	99.876	99.9882	99.9867	99.9827	99.9829	99.9877	99.972	99.9712	99.9842	99.9823	99.9915	99.9891	99.9893	99.9925	99.9902	99.9825	99.9945	99.9882	99.9951	99.9881	100	99.9886	99.9921	99.9916	99.9898	99.9894	99.9921	99.9699	99.9661	99.9623	99.9758	99.9746	99.9877	99.9861	99.9815
268D10	95.4625	99.036	98.4701	98.4863	98.4608	98.4993	98.5583	98.5855	98.5689	98.5679	98.3581	98.5041	98.5154	99.6031	99.8686	99.9882	99.9807	99.9746	99.981	99.9768	99.9842	99.9613	99.9779	99.9735	99.984	99.9859	99.9791	99.9883	99.9852	99.9768	99.9884	99.9819	99.9914	99.9823	99.9886	100	99.9908	99.9813	99.9831	99.9835	99.9832	99.9681	99.9609	99.9525	99.9743	99.9714	99.9755	99.9763	99.9729
307E4	95.4467	99.0463	98.4479	98.4644	98.4576	98.4798	98.5228	98.5452	98.5465	98.5515	98.3423	98.5348	98.5423	99.6018	99.8788	99.9843	99.9803	99.9867	99.9835	99.9811	99.9861	99.9488	99.9772	99.9734	99.9834	99.9845	99.9831	99.9899	99.9864	99.9777	99.9934	99.9848	99.9923	99.9862	99.9921	99.9908	100	99.9843	99.9855	99.9818	99.9873	99.9735	99.971	99.9591	99.9742	99.9639	99.9822	99.9795	99.9797
165G2	95.421	99.0117	98.4667	98.4842	98.4675	98.48	98.5368	98.5384	98.5707	98.5789	98.3568	98.514	98.5404	99.5333	99.8899	99.988	99.9755	99.9801	99.981	99.9869	99.9869	99.971	99.9837	99.9802	99.9873	99.9888	99.9937	99.9904	99.9897	99.9767	99.9885	99.9902	99.9892	99.9931	99.9916	99.9813	99.9843	100	99.9934	99.9857	99.9946	99.9728	99.9672	99.975	99.9738	99.9686	99.9862	99.9876	99.9866
214D10	95.4461	99.0505	98.4811	98.4886	98.4618	98.4951	98.5147	98.5451	98.5434	98.5716	98.356	98.5196	98.5406	99.5565	99.8785	99.9869	99.991	99.9879	99.9824	99.988	99.9799	99.9769	99.983	99.9803	99.9917	99.9915	99.9875	99.9883	99.988	99.9852	99.9871	99.9929	99.989	99.9917	99.9898	99.9831	99.9855	99.9934	100	99.9928	99.994	99.9663	99.9727	99.9667	99.9715	99.9597	99.9782	99.9858	99.9847
246F2	95.4718	99.0374	98.5084	98.5151	98.4958	98.5127	98.5574	98.5638	98.5811	98.6057	98.4375	98.5538	98.5623	99.5825	99.8852	99.9962	99.9835	99.9877	99.9831	99.9827	99.9776	99.9737	99.9795	99.987	99.9923	99.9961	99.9925	99.9914	99.9906	99.9846	99.9885	99.9889	99.989	99.9886	99.9894	99.9835	99.9818	99.9857	99.9928	100	99.9941	99.9884	99.9822	99.9921	99.9834	99.9808	99.982	99.9741	99.9839
178C6	95.4451	99.0067	98.4792	98.484	98.4806	98.4922	98.5316	98.5484	98.5662	98.5896	98.4269	98.521	98.5505	99.5511	99.8995	99.9924	99.9807	99.9794	99.9851	99.9895	99.9867	99.9695	99.9849	99.9783	99.9912	99.9953	99.993	99.9847	99.9858	99.9863	99.9879	99.9919	99.9921	99.9911	99.9921	99.9832	99.9873	99.9946	99.994	99.9941	100	99.9877	99.9793	99.9928	99.9793	99.9687	99.9836	99.9879	99.9881
134E5	95.4679	99.043	98.5031	98.5101	98.4904	98.4926	98.6108	98.602	98.6166	98.632	98.398	98.55	98.5739	99.5396	99.8457	99.9848	99.9717	99.9695	99.9784	99.981	99.9849	99.9483	99.9786	99.9784	99.9868	99.9801	99.9859	99.9703	99.9675	99.9749	99.9745	99.9708	99.9752	99.9664	99.9699	99.9681	99.9735	99.9728	99.9663	99.9884	99.9877	100	99.9531	99.9719	99.9639	99.9641	99.9788	99.9833	99.9796
162B4	95.4389	99.0173	98.4693	98.4991	98.4925	98.4993	98.5394	98.5494	98.5734	98.5582	98.3867	98.5139	98.5096	99.5463	99.8795	99.9756	99.9648	99.9713	99.9879	99.972	99.9759	99.9867	99.9857	99.9787	99.9822	99.9784	99.9828	99.9689	99.975	99.9629	99.9726	99.9727	99.9718	99.966	99.9661	99.9609	99.971	99.9672	99.9727	99.9822	99.9793	99.9531	100	99.9602	99.977	99.9779	99.9833	99.9898	99.9889
211J8	95.4485	99.0188	98.4724	98.4939	98.4756	98.4955	98.5601	98.5552	98.5635	98.5939	98.3751	98.5441	98.5677	99.6119	99.8702	99.9863	99.9623	99.9557	99.9841	99.9887	99.9822	99.9586	99.9821	99.9865	99.9892	99.9891	99.9939	99.9608	99.9632	99.9819	99.9648	99.9619	99.9677	99.9628	99.9623	99.9525	99.9591	99.975	99.9667	99.9921	99.9928	99.9719	99.9602	100	99.9773	99.9682	99.9825	99.981	99.9789
255I5	95.483	99.0428	98.5011	98.5156	98.4991	98.4942	98.5499	98.5355	98.5708	98.5284	98.4182	98.5118	98.5035	99.6232	99.8732	99.9791	99.9717	99.9651	99.9868	99.9764	99.9812	99.9727	99.9887	99.9786	99.9837	99.9816	99.9809	99.9736	99.9766	99.9731	99.9769	99.969	99.9771	99.9666	99.9758	99.9743	99.9742	99.9738	99.9715	99.9834	99.9793	99.9639	99.977	99.9773	100	99.9806	99.9852	99.9861	99.9859
246F3	95.454	99.011	98.4955	98.5161	98.502	98.5058	98.5507	98.5283	98.5759	98.5294	98.394	98.5153	98.52	99.6055	99.862	99.9778	99.9654	99.9636	99.9872	99.9694	99.9703	99.9872	99.9795	99.9727	99.9816	99.984	99.9809	99.9758	99.9637	99.9676	99.9715	99.9685	99.9751	99.9591	99.9746	99.9714	99.9639	99.9686	99.9597	99.9808	99.9687	99.9641	99.9779	99.9682	99.9806	100	99.9838	99.9878	99.9871
107F2	95.4333	99.0373	98.49	98.5071	98.4974	98.4848	98.5438	98.5247	98.5575	98.5388	98.465	98.5145	98.5124	99.5835	99.897	99.9804	99.9722	99.9825	99.9881	99.9721	99.9818	99.9853	99.9888	99.9745	99.9846	99.9822	99.9873	99.9856	99.9835	99.9656	99.9839	99.9757	99.9857	99.9761	99.9877	99.9755	99.9822	99.9862	99.9782	99.982	99.9836	99.9788	99.9833	99.9825	99.9852	99.9838	100	99.9866	99.9877
164H10	95.4475	99.0111	98.4994	98.5144	98.4937	98.4719	98.5279	98.5441	98.577	98.5465	98.4651	98.5031	98.497	99.611	99.8974	99.9825	99.9696	99.9759	99.9882	99.9847	99.9785	99.9874	99.9881	99.9765	99.9824	99.9823	99.9882	99.9856	99.9861	99.9725	99.9844	99.9836	99.9838	99.983	99.9861	99.9763	99.9795	99.9876	99.9858	99.9741	99.9879	99.9833	99.9898	99.981	99.9861	99.9878	99.9866	100	99.9938
211J7	95.4385	99.0374	98.5021	98.4923	98.4846	98.4796	98.5352	98.5362	98.5491	98.5273	98.4621	98.4895	98.5019	99.6052	99.9063	99.9804	99.973	99.9809	99.9889	99.9844	99.9724	99.9803	99.9907	99.972	99.9813	99.9882	99.9869	99.9822	99.9836	99.9712	99.9841	99.9841	99.9814	99.984	99.9815	99.9729	99.9797	99.9866	99.9847	99.9839	99.9881	99.9796	99.9889	99.9789	99.9859	99.9871	99.9877	99.9938	100
152F3	95.4336	99.0195	98.4964	98.4877	98.4967	98.499	98.514	98.5209	98.56	98.5202	98.4588	98.5162	98.4989	99.6167	99.9038	99.9826	99.9754	99.9717	99.9917	99.9736	99.976	99.986	99.9917	99.9691	99.98	99.9874	99.9859	99.9825	99.9814	99.9761	99.9853	99.9794	99.9843	99.9803	99.9876	99.9776	99.9788	99.9899	99.9844	99.982	99.9873	99.9791	99.9842	99.9791	99.9881	99.9807	99.9858	99.9944	99.9912
104G8	95.4448	99.0344	98.4841	98.4856	98.4727	98.4863	98.5429	98.5472	98.5815	98.5527	98.4601	98.4871	98.5124	99.6214	99.8931	99.9812	99.9685	99.9828	99.991	99.973	99.9802	99.9805	99.9874	99.9808	99.986	99.9865	99.9841	99.9814	99.9806	99.9712	99.9894	99.9798	99.9823	99.9724	99.9819	99.9811	99.9836	99.9811	99.9808	99.985	99.9819	99.9732	99.9788	99.9797	99.9855	99.9806	99.9899	99.986	99.9856
281F3	95.4529	99.0207	98.4912	98.5022	98.4868	98.5034	98.5407	98.5395	98.5562	98.5358	98.4772	98.5246	98.5402	99.5891	99.8958	99.9747	99.9781	99.9779	99.9871	99.9709	99.979	99.9748	99.9861	99.9711	99.9701	99.9767	99.9846	99.9818	99.9808	99.9677	99.9841	99.9831	99.9854	99.9814	99.9845	99.9787	99.9797	99.9814	99.9826	99.9853	99.9799	99.9788	99.9847	99.9756	99.9855	99.9875	99.9858	99.988	99.9862
99F2	95.4434	99.0337	98.5102	98.4849	98.4759	98.487	98.5273	98.5462	98.5668	98.5414	98.4629	98.5069	98.5058	99.6199	99.8959	99.9829	99.9664	99.9763	99.9947	99.9767	99.9801	99.9876	99.9909	99.9765	99.9833	99.9836	99.9857	99.9812	99.9768	99.9694	99.9834	99.9836	99.982	99.987	99.9859	99.9722	99.9794	99.9839	99.9832	99.9848	99.9876	99.9788	99.992	99.9834	99.9882	99.9808	99.9823	99.9931	99.9889
262H8	95.4571	99.015	98.476	98.4814	98.4961	98.4936	98.5258	98.5435	98.5727	98.5454	98.4985	98.5231	98.5081	99.6067	99.8987	99.9821	99.9759	99.9778	99.9896	99.9813	99.974	99.977	99.9894	99.9686	99.9804	99.9885	99.9837	99.9854	99.9791	99.9633	99.9808	99.9831	99.9846	99.9836	99.9843	99.9775	99.9758	99.9828	99.9819	99.9828	99.9813	99.9833	99.9901	99.9773	99.9874	99.9916	99.9896	99.9918	99.9901
216I2	95.4438	99.0196	98.4786	98.4894	98.4735	98.4895	98.5317	98.5572	98.5781	98.5623	98.467	98.4935	98.5223	99.6145	99.8988	99.9788	99.9786	99.9689	99.993	99.9793	99.9774	99.9751	99.9906	99.9588	99.9807	99.9834	99.9815	99.9543	99.9695	99.9557	99.9848	99.9781	99.975	99.9639	99.9775	99.973	99.9827	99.9753	99.9701	99.9797	99.9723	99.979	99.9899	99.9747	99.9872	99.9839	99.988	99.9883	99.9896
164A1	95.4571	99.0053	98.5042	98.4982	98.4946	98.5064	98.549	98.5464	98.577	98.5532	98.4826	98.4674	98.5269	99.5747	99.8899	99.9774	99.9715	99.9771	99.9912	99.9741	99.9738	99.9796	99.9844	99.9612	99.9736	99.9753	99.9798	99.9458	99.9759	99.9553	99.9806	99.9797	99.9774	99.9774	99.9777	99.9739	99.9731	99.9808	99.9763	99.9829	99.9807	99.9753	99.9835	99.9824	99.9814	99.9805	99.9863	99.9853	99.9842
262F8	95.4534	99.024	98.475	98.4955	98.4576	98.4502	98.5188	98.5335	98.585	98.5506	98.4988	98.4824	98.5051	99.5702	99.8986	99.9751	99.9747	99.9713	99.9821	99.9797	99.9737	99.9758	99.988	99.9744	99.9845	99.9814	99.9817	99.9747	99.975	99.9637	99.9835	99.9742	99.9834	99.9721	99.9834	99.982	99.9843	99.9797	99.9751	99.9753	99.9797	99.974	99.9837	99.9695	99.9855	99.975	99.9897	99.9846	99.9901
106C7	95.4715	99.0052	98.5106	98.5201	98.5101	98.5264	98.5472	98.561	98.5737	98.5685	98.4797	98.5069	98.5303	99.6126	99.887	99.9933	99.9825	99.9806	99.9848	99.9816	99.9847	99.9705	99.9866	99.9824	99.9912	99.9926	99.9919	99.9896	99.9872	99.9876	99.9897	99.9849	99.99	99.9825	99.9861	99.9793	99.9836	99.9844	99.9882	99.9905	99.9856	99.987	99.9755	99.988	99.983	99.9769	99.9813	99.984	99.9772
E. timonensis mt20	83.6648	83.5924	83.5585	83.5867	83.5874	83.5815	83.571	83.5955	83.629	83.6453	83.6948	83.6343	83.6036	83.1245	83.5537	83.5733	83.6018	83.5686	83.5927	83.5442	83.5679	83.64	83.6434	83.6518	83.64	83.5989	83.5885	83.6528	83.6892	83.6331	83.6055	83.6312	83.6743	83.6294	83.6247	83.6734	83.6539	83.6465	83.6423	83.6248	83.612	83.6864	83.637	83.6305	83.6294	83.6109	83.659	83.6348	83.6649
304J10	89.1963	89.1893	89.1371	89.1625	89.2041	89.2095	89.1607	89.1714	89.1808	89.1833	89.2043	89.1954	89.1327	88.2921	89.1737	89.1662	89.1715	89.1221	89.1303	89.1514	89.1907	89.1447	89.1207	89.1725	89.1846	89.2029	89.1936	89.1401	89.1671	89.1048	89.0995	89.1433	89.1829	89.1309	89.1211	89.1513	89.1469	89.106	89.1576	89.1799	89.1913	89.1883	89.1603	89.1978	89.0957	89.1253	89.1308	89.1558	89.1625
307F3	89.1191	88.9943	89.0012	88.9701	88.99	88.992	89.0374	89.023	89.0093	89.0147	88.9644	89.0125	88.9999	88.2789	89.0041	88.9595	88.9076	88.9215	88.9446	88.917	88.9619	89.0217	89.0152	88.9764	88.9609	89.0191	88.9821	88.9412	89.0309	88.9213	88.9428	88.9128	88.9424	89.002	88.9564	88.9894	88.9512	88.9562	88.9927	88.9174	88.9675	88.9492	88.9821	88.9771	88.9427	88.926	88.9536	88.9988	88.9738
289F4	89.1118	88.9352	88.9815	89.0362	89.0129	89.0127	89.0707	89.0059	89.0571	89.0535	88.9907	89.0178	88.9905	88.1576	88.9468	88.9647	88.9686	88.9332	88.9766	88.9104	88.9213	89.0045	88.9974	88.9966	88.9916	88.9821	88.9944	89.0013	89.0039	88.9557	88.957	88.9641	88.9932	88.9737	88.987	89.0121	89.0008	89.0039	88.964	88.9695	88.9926	88.983	88.9818	88.9517	88.9971	88.96	88.947	88.9786	88.9725
276A9	89.0809	88.9522	88.9805	89.0077	89.0154	89.01	89.0725	89.0366	89.0381	89.0494	88.941	88.9437	89.0167	88.2483	88.9603	88.9976	88.9315	88.8933	88.9498	88.9092	88.9073	89.0086	88.9654	88.9959	89.0177	89.0207	89.0081	89.0196	88.972	88.9442	88.9626	88.9769	88.951	88.9693	88.98	88.9718	88.952	88.9487	88.9461	88.9703	88.9845	88.9705	88.9845	88.9742	88.9447	88.9545	88.9724	88.9579	88.9786
258H10	89.0871	88.968	88.9856	89.0097	89.0175	89.0502	89.0537	89.0295	89.0264	89.0199	88.9465	89.0687	88.9812	88.2128	88.9654	88.9785	88.9308	88.9012	88.9756	88.9517	88.979	88.9621	89.0105	89.0047	88.97	89.0312	89.0003	88.9481	88.9421	88.9839	88.9461	88.9734	88.9864	88.9563	88.9728	88.9904	88.9646	88.9581	88.9693	88.9782	88.9983	89.0137	88.9891	88.9603	89.0083	88.9909	89.0032	88.9967	88.9836
114E5	89.1207	88.9419	88.9581	89.0096	89.0202	89.0496	89.0347	89.0361	89.0562	88.9937	88.962	89.0301	89.0172	88.1904	89.0097	89.0161	89.0026	88.9138	88.9572	88.9494	88.9304	88.995	89.0199	89.038	89.0061	89.0415	89.0235	89.052	89.0162	88.9817	89.0162	88.9742	89.0405	88.9929	89.0325	89.0313	89.0348	88.9866	89.015	88.9942	89.0185	89.0083	88.9969	88.9933	88.9942	88.9876	88.9997	89.0332	89.0309
343K10	89.0742	88.9503	88.9558	88.9805	88.9859	88.9438	89.0105	88.9679	88.9395	88.9234	88.8763	88.9676	88.9875	88.1081	88.9529	88.9695	88.9529	88.9599	88.9592	88.9641	88.9639	88.9748	88.9923	88.9983	88.9506	88.9887	88.9462	88.9881	88.9532	88.9657	88.9871	88.9894	88.9854	88.9958	89.0107	88.9902	88.9826	88.9964	88.9881	88.9655	89.0037	89.0034	89	88.9989	89.0044	88.9282	88.987	89.0251	89.0067
E. roggenkampii DSM16690	89.1672	88.963	88.977	89.0336	89.0226	89.034	89.0221	88.9994	89.0396	89.002	89.0695	89.07	89.0106	88.225	89.0069	88.9879	88.9278	88.9421	89.0023	88.9393	88.9576	88.9919	89.0588	89.025	89.0474	89.0415	88.9943	89.0206	89.0359	88.9632	89.0034	88.9605	88.9958	88.9988	89.0039	89.0142	88.9978	89.0006	88.9636	88.9892	88.9998	88.9766	88.9872	88.9515	89.0427	89.0352	89.0523	89.0556	89.0056
175F2	89.0843	88.9538	89.0163	89.0211	89.0692	89.0592	89.0699	89.0377	89.0428	89.0027	89.078	89.0432	89.0179	88.2045	88.9619	89.0341	88.9359	88.9578	88.9709	88.962	88.945	88.9853	89.0498	89.0453	89.0496	89.0615	89.0377	89.0441	89.0211	88.9883	88.9703	88.9474	89.0064	88.9698	89.0206	88.9873	89.0066	88.9718	88.9893	89.0318	89.0453	88.9827	88.9844	88.9783	89.0182	89.0017	89.0431	89.0322	89.0336
209J1	89.0679	89.0037	88.9339	89.0143	89.0071	89.0019	89.035	89.0258	89.0287	89.0223	88.9249	88.9631	88.946	88.195	88.9672	88.933	88.9037	88.9093	88.8993	88.9269	88.9137	88.9569	88.9533	88.9547	88.972	88.958	88.9649	88.9694	88.9677	88.926	88.9269	88.947	88.9466	88.9475	88.9572	88.9794	88.9781	88.9129	88.9293	88.9825	88.9925	88.9368	88.9374	88.9615	88.9171	88.9349	88.9594	88.9916	88.9682
234D7	89.1681	88.9965	89.0144	89.0292	89.056	89.0689	89.0158	89.0631	89.0485	89.0319	88.9226	89.086	89.076	88.2015	88.9983	89.0021	88.9939	88.9701	88.9928	88.9701	88.9867	88.9917	89.0315	88.9957	89.0428	89.0531	89.017	89.061	89.0308	88.9652	88.9556	88.9814	89.0286	89.0007	89.0328	89.0413	89.021	89.0042	89.0008	88.9981	89.0177	88.9912	88.9942	89.0041	88.9884	88.9927	89.0303	89.0152	89.0166
322C7	89.1084	89.0021	88.9902	89.0243	89.0172	89.0276	89.0777	89.0413	89.0418	89.062	88.9714	89.0267	88.9936	88.3016	88.9907	88.9503	88.9422	88.9254	88.9426	88.9464	88.9256	88.9512	89.01	88.9805	89.0461	89.0349	88.9825	89.0184	88.9942	88.9053	88.977	88.9901	88.9701	88.9715	89.0152	88.9779	88.9907	88.9517	88.9975	88.9522	88.9751	88.9252	88.9671	88.9662	88.9645	88.9953	88.9981	88.9829	88.9852
107E1	89.047	88.9314	89.0065	89.0069	89.019	89.0166	88.9909	88.9626	89.0132	88.9888	88.9341	88.9805	88.9726	88.3107	88.9599	88.9572	88.9835	88.942	88.942	88.9232	88.9387	88.9539	88.9207	88.9932	88.9875	89.0046	88.9785	88.9622	88.9405	88.9404	88.9789	88.9613	88.9655	88.962	88.9725	88.9468	88.9766	88.9435	88.9451	88.964	88.9909	88.9657	88.95	88.9435	88.9079	88.9351	88.9808	88.9485	88.9833
166D1	89.1042	88.9983	88.9943	89.055	89.0935	89.0649	88.9271	88.898	88.9674	88.9565	88.91	89.0508	88.9927	88.2605	88.9986	88.9805	88.9573	88.9582	89.0073	88.9795	88.9731	88.9736	89.0084	88.9924	88.967	88.9665	88.9714	89.0001	89.0065	88.9854	89.0025	88.993	89.0293	89.0228	89.0374	89.0145	89.0003	89.0121	89.0383	88.9956	89.0216	89.0023	89.0145	89.0113	89.02	88.9438	89.0278	89.0315	89.0281
262D3	89.1232	88.9935	88.9898	89.0484	89.0233	89.0367	88.9586	88.9488	88.9936	88.9956	88.95	89.0071	89.0102	88.1299	89.0023	88.9317	88.9404	88.9491	88.9754	88.9671	88.9479	88.9668	88.9845	89.0163	88.9879	89.0071	89.0166	88.9805	89.0382	89.0176	88.9795	88.9675	89.025	89.002	89.019	88.9884	89.0135	89.0132	89.0099	88.9798	89.0065	88.9963	88.9841	89.0177	89.0078	88.9565	88.9896	89.0026	88.9959
276E10	89.0634	88.993	89.01	89.0526	89.0642	89.0185	88.9112	88.9487	88.9699	88.9351	88.8775	89.0162	88.9389	88.2074	88.9836	88.957	88.9572	88.97	88.9063	88.9439	88.9274	88.9904	88.9774	88.9635	88.9617	88.9954	88.991	88.987	88.9896	89.0035	89.0113	88.9838	89.0222	89.0345	89.0496	88.9803	88.9635	89.0172	89.0202	88.9709	88.9947	89.0049	88.9708	88.9928	88.9286	88.9414	88.9471	88.9473	88.9521
146F3	89.1724	89.0318	89.0456	89.0596	89.0635	89.023	88.9784	88.9753	88.9936	88.9849	88.9148	89.0661	89.0053	88.2218	88.9956	88.9907	88.9929	88.9815	89.0115	88.9844	88.9767	88.9889	89.0101	89.0153	89.0155	89.0172	89.0405	89.0165	89.038	88.9892	89.0081	89.0251	89.0226	89.0066	89.0177	88.996	89.0217	88.9962	89.0369	89.0046	89.0096	88.9929	89.0388	89.0078	89.0126	88.989	89.0087	89.0053	89.0162
229I2	89.1354	88.9807	89.0042	89.0263	89.042	89.0369	88.952	88.9791	88.9984	88.9546	88.874	88.9849	89.0179	88.2483	88.9773	88.9482	88.9597	88.9698	88.9466	88.962	88.9446	88.9966	89.0039	88.993	88.992	88.9871	88.9908	88.9878	88.9998	88.9853	89.019	88.9602	89.0196	89.0058	89.0434	88.9951	88.9959	88.9957	88.9912	88.9811	88.9811	89.0061	88.977	89.0282	88.9617	88.9314	89.0085	88.9679	88.9789
302C9	89.1412	89.082	89.0022	89.0707	89.0852	89.0709	88.9699	88.9708	88.964	88.9759	89.0025	89.0335	88.991	88.3233	89.0184	88.9652	88.9181	88.9497	88.9836	88.9774	88.9487	88.9484	89.0276	89.0357	88.9957	88.9998	89.015	88.9561	88.9691	89.0297	88.9755	88.9849	88.9667	88.9901	88.9937	89.0043	88.977	88.995	88.9802	88.9843	88.9916	88.97	88.9703	88.9631	89.0303	89.0003	88.994	89.0036	88.939
237C8	89.1092	89.0467	89.0425	88.9845	89.0141	89.048	88.984	88.9498	89.0207	89.0146	88.9598	88.9986	88.9803	88.2805	88.9636	89.01	88.9966	88.9187	89.0456	88.9437	88.9532	89.0088	89.0527	88.9998	88.98	89.0307	89.0242	89.0032	89.0265	89.0132	89.0134	89.0266	88.9858	89.0004	89.0261	89.0047	89.0206	89.0051	88.9952	88.9572	89.0107	88.9668	89.0152	88.9751	89.0608	89.0101	89.0427	89.0171	89.0089
214E4	89.1544	89.0296	89.0274	89.0548	89.0832	89.0874	88.9872	88.9418	88.9734	88.9827	88.9414	89.0453	88.9883	88.2624	89.032	88.9784	89.0117	89.0072	89.0135	89.0066	88.9576	88.9788	89.0187	88.9946	89.0374	89.0095	89.0035	89.0122	89.0154	89.0661	88.9943	89.0121	89.0403	89.017	89.053	89.0255	88.9912	89.0356	89.0138	89.0475	89.0166	89.0132	89.0555	89.0226	89.0246	88.999	89.0303	89.0226	88.9597
267J8	89.1151	88.9993	88.9562	89.0063	89.0377	89.0103	88.9984	88.9357	89.0145	88.9957	88.9103	88.987	88.9672	88.2007	88.9515	88.9405	88.9677	88.96	88.9659	88.9627	88.9235	88.9885	88.9824	89.0116	88.9752	88.9617	88.9757	89.0077	88.9913	88.9952	88.9784	88.9949	88.9956	88.9483	88.9979	89.0134	89.0153	88.9943	88.9971	88.9561	88.9771	88.9516	88.9836	88.9951	88.9717	88.9397	89.0148	89.015	89.0028
61D5	89.1037	88.9972	88.9437	88.942	88.9574	88.9704	88.8371	88.8837	88.8835	88.8564	88.8212	88.9853	88.8213	88.0914	88.9784	88.9284	88.9752	88.9298	88.9488	88.9367	88.9301	88.979	88.9865	88.9887	88.9825	88.9998	88.9684	88.9905	88.9852	88.9927	88.9753	88.9823	89.0115	89.0115	89.0084	89.0205	88.984	88.9925	89.0107	88.9912	89.0125	88.9971	89.0075	89.0037	88.9842	88.9735	89.0218	88.994	89.0053
330C1	89.1728	89.031	89.0294	89.0382	89.0826	89.054	88.9703	88.9609	88.9848	88.9981	88.9998	89.022	89.0453	88.1218	88.9785	89.0336	88.9849	88.9734	88.9765	88.9719	89.0052	88.9976	89.0315	89.0935	89.0329	89.0659	89.039	89.035	89.0679	89.0391	88.9978	88.9466	89.0242	89.0007	89.0042	89.0362	88.9949	88.9866	89.0089	88.9627	89.0341	88.9697	88.9735	88.9971	88.982	88.989	88.9897	88.9555	88.9744
186H9	89.1515	88.9877	89.0522	89.0632	89.0717	89.0555	88.9802	88.9592	88.9821	89.0262	88.9811	89.016	89.0692	88.2079	89	88.9945	88.9796	88.9556	88.9897	89.0041	88.962	88.9878	89.0673	89.0453	89.0355	89.0314	89.0174	88.9984	89.0126	89.0025	89.0185	88.9921	89.0093	88.9921	89.0046	88.9862	89.0266	88.9822	88.9998	88.9819	89.0096	89.0114	89.0193	88.9922	89.0203	88.9843	89.0135	89.0232	89.0379
268E7	89.1187	89.0037	89.0433	89.0378	89.0474	89.0585	89.0086	88.9535	89.0188	89.0125	88.9443	89.0132	89.0762	88.1191	88.9661	89.0115	88.9606	88.9524	88.9697	88.9329	88.9563	88.9957	89.0229	88.9967	89.012	89.0148	89.0181	89.0131	89.0123	88.9808	89.0146	88.9926	89.0061	88.9719	88.9905	88.9986	88.9951	88.9269	89.0143	88.9616	88.9621	89.0015	89.0107	88.9658	89.0068	88.9955	88.9823	88.9718	88.9505
263C8	89.1538	89.0029	89.0652	89.0603	89.0939	89.0876	88.9438	88.9507	89.0513	89.0026	88.9652	89.0665	89.0031	88.2268	89.0535	89.0091	89.0153	88.9725	88.9938	88.9382	88.9759	88.9829	89.0363	89.0804	89.0483	89.0712	89.0323	89.0364	89.0819	89.0266	88.9893	88.9836	89.0346	89.0124	89.0307	89.0316	89.0173	88.9953	88.9971	88.9654	88.9729	89.0114	89.0142	88.9921	89.0295	89.0058	89.0078	89.0033	88.9594
340C7	89.0904	89.0256	89.0042	89.0533	89.1312	89.0796	88.9278	88.8988	88.9492	88.9475	88.9483	88.97	89.0348	88.2256	88.9841	88.9793	88.9599	88.9798	88.9757	88.9838	88.9996	88.8964	89.0062	89.0704	89.0117	89.0094	89.0041	88.9842	88.9904	88.9877	88.9799	88.9688	89.0163	88.9834	89.0046	88.9546	88.9806	89.0017	88.9995	88.9985	89.0007	88.9752	88.9909	88.9698	88.9849	88.9478	88.9698	88.9892	88.9757
E. asburiae JCM6051	89.3039	89.0512	89.0281	89.0855	89.0828	89.0661	88.9937	89.0174	88.9733	88.9522	89.1398	89.0353	89.0366	88.4205	89.0541	89.0384	88.9692	88.9728	89.0042	88.9948	88.9822	88.9622	89.119	89.0565	89.0748	89.0586	89.0365	89.0281	89.0478	88.9948	88.9923	88.9935	89.0141	89.0032	89.0228	88.9985	88.9987	89.0032	88.9859	89.0242	89.0182	89.0169	89.0142	88.9831	89.0157	89.0615	89.0579	89.0622	89.0305
183F5	89.1118	89.0068	88.961	88.9948	89.0549	89.0049	88.8987	88.9276	88.9771	88.958	88.8826	89.0244	88.998	88.1684	88.9905	88.98	88.9642	88.9148	88.951	88.9665	88.951	88.9165	88.976	88.9969	88.999	89.0025	88.9793	88.9713	88.9938	88.9855	88.9776	88.9861	88.9873	88.9988	88.9992	88.9607	88.9722	88.9996	89.003	88.9668	88.9917	88.9569	88.9591	88.9788	88.9436	88.9743	88.999	88.9514	88.9311
338J7	89.1253	89.0301	88.9251	88.985	89.0054	89.049	88.9236	88.8892	88.9191	88.9343	88.9075	89.0433	88.9836	88.0309	88.9825	88.9688	88.9383	88.8866	88.9668	88.9207	88.8886	88.9576	88.9678	89.0042	89.0236	89.0071	88.9769	89.0113	89.0145	88.9887	88.9155	88.9796	88.951	88.9474	88.9844	88.9662	88.9827	88.9498	88.9483	88.9172	88.9599	88.9322	88.9104	88.9401	89.0076	88.9724	88.9731	88.9731	88.9753
E. chengduensis WCHECI-C4	88.7211	88.5977	88.5834	88.6044	88.5846	88.5778	88.5685	88.6006	88.6663	88.6418	88.7366	88.5984	88.6508	87.8943	88.5925	88.5889	88.5988	88.5711	88.5822	88.6015	88.5585	88.5666	88.6104	88.619	88.6099	88.6312	88.6092	88.6341	88.6576	88.6076	88.5937	88.5798	88.6268	88.6259	88.6424	88.5812	88.5776	88.6473	88.6257	88.6116	88.6226	88.6204	88.6052	88.6377	88.5715	88.5877	88.5961	88.5671	88.6014
211D2	88.8809	88.7187	88.7585	88.7746	88.7371	88.757	88.7584	88.7916	88.8227	88.7776	88.6849	88.805	88.7808	87.9395	88.7851	88.7286	88.7527	88.7407	88.7534	88.7441	88.7386	88.7771	88.7738	88.7905	88.7992	88.8291	88.78	88.793	88.8113	88.7994	88.7532	88.8058	88.8046	88.7977	88.7787	88.8138	88.8018	88.7801	88.7854	88.7621	88.7741	88.7814	88.818	88.8054	88.7891	88.7572	88.806	88.7954	88.803
241F3	88.9083	88.7108	88.7666	88.7255	88.7557	88.7848	88.7037	88.6816	88.7318	88.7334	88.6466	88.7549	88.7026	88.0084	88.7608	88.7422	88.7377	88.697	88.7099	88.7143	88.6933	88.6863	88.7772	88.7585	88.8048	88.7887	88.7838	88.7997	88.8189	88.7704	88.7393	88.7619	88.7761	88.803	88.7878	88.7686	88.7361	88.7133	88.734	88.713	88.7411	88.785	88.7554	88.7645	88.7786	88.7851	88.7433	88.7656	88.7523
E. vonholyi VTUC01,1	88.8446	88.7391	88.7737	88.7953	88.7727	88.7744	88.6823	88.653	88.7092	88.6623	88.7142	88.7472	88.7436	88.0512	88.7049	88.7513	88.6673	88.637	88.7061	88.6975	88.7087	88.6558	88.7526	88.7712	88.75	88.7711	88.7381	88.7431	88.7374	88.7476	88.7052	88.7094	88.6728	88.7294	88.7369	88.7331	88.7158	88.6802	88.6943	88.7159	88.7273	88.7104	88.7276	88.6902	88.7614	88.7259	88.7682	88.7383	88.725
148H3	88.8278	88.7155	88.6414	88.7253	88.73	88.7359	88.7139	88.6953	88.7007	88.6787	88.6112	88.68	88.7015	88.0975	88.7664	88.6891	88.6674	88.638	88.6871	88.6634	88.6422	88.7087	88.7413	88.7318	88.7358	88.7391	88.7347	88.7373	88.7275	88.6699	88.6782	88.6954	88.6846	88.7352	88.7161	88.6998	88.718	88.6608	88.7043	88.6619	88.672	88.679	88.7852	88.718	88.7234	88.6953	88.7306	88.7253	88.7199
143D5	88.586	88.4236	88.42	88.4913	88.4357	88.4409	88.4417	88.4507	88.4538	88.4609	88.5023	88.4726	88.4212	87.815	88.4665	88.4179	88.4524	88.428	88.459	88.4009	88.4246	88.4244	88.5525	88.4413	88.4179	88.473	88.4509	88.4356	88.4569	88.4456	88.5153	88.4909	88.4924	88.4789	88.4567	88.4938	88.4692	88.4888	88.5003	88.4564	88.4273	88.4568	88.4557	88.4381	88.45	88.4337	88.4469	88.4663	88.4624
143D4	88.6265	88.4536	88.4436	88.5467	88.4654	88.478	88.4745	88.4434	88.4949	88.4771	88.4706	88.4896	88.5059	87.8249	88.4603	88.4658	88.4113	88.4032	88.4328	88.4045	88.4213	88.4153	88.5255	88.5001	88.4184	88.4797	88.4316	88.4699	88.4408	88.4516	88.4929	88.4821	88.4998	88.4827	88.4625	88.4649	88.4538	88.4687	88.4784	88.4718	88.4513	88.4155	88.4278	88.4571	88.4233	88.4648	88.4244	88.4705	88.4807
261B10	88.5253	88.4536	88.4363	88.519	88.4596	88.4292	88.3999	88.4162	88.4045	88.4218	88.4169	88.4363	88.4642	87.8201	88.4541	88.4202	88.318	88.3449	88.4046	88.4241	88.395	88.3712	88.4389	88.4413	88.4278	88.4158	88.4698	88.3506	88.368	88.3802	88.3641	88.3956	88.4051	88.3989	88.394	88.3643	88.3732	88.3786	88.4034	88.4425	88.4174	88.4001	88.3818	88.4113	88.4157	88.3795	88.4425	88.4404	88.4312
E. kobei BAA-260	88.5439	88.4101	88.4264	88.4089	88.4128	88.4247	88.3585	88.4052	88.3485	88.3168	88.5525	88.3936	88.3753	87.8857	88.3707	88.373	88.364	88.4014	88.3517	88.4108	88.3592	88.4058	88.4558	88.3999	88.3871	88.3926	88.4209	88.4007	88.3632	88.4054	88.4049	88.416	88.4347	88.397	88.4471	88.3717	88.3647	88.4226	88.3921	88.4308	88.4119	88.3848	88.3759	88.3981	88.3521	88.3901	88.4032	88.4573	88.4861
243E3	88.5604	88.4551	88.4628	88.5116	88.4961	88.5081	88.4682	88.4716	88.4806	88.4851	88.4918	88.4748	88.4746	87.886	88.4769	88.3928	88.3563	88.3545	88.4056	88.4349	88.3974	88.3891	88.4764	88.435	88.4115	88.4526	88.4487	88.4001	88.3699	88.4198	88.4345	88.4513	88.4066	88.3891	88.4171	88.414	88.4041	88.4165	88.4312	88.4365	88.4141	88.393	88.4331	88.441	88.4271	88.4355	88.4279	88.4662	88.4108
E. sichuanensis WCHECL1597	89.4533	89.3281	89.3591	89.4025	89.3835	89.397	89.2893	89.278	89.3079	89.2627	89.2704	89.335	89.3198	88.4895	89.2541	89.3246	89.2815	89.2426	89.2782	89.2707	89.2742	89.2536	89.3127	89.2618	89.3476	89.3679	89.3447	89.3224	89.2827	89.3088	89.3052	89.3071	89.3186	89.3003	89.3081	89.296	89.2924	89.3046	89.2848	89.3243	89.3174	89.27	89.3064	89.2864	89.2944	89.3061	89.2893	89.3166	89.3047
208H9	89.4425	89.3404	89.3544	89.3984	89.4092	89.3898	89.3765	89.4059	89.3556	89.3376	89.3147	89.3491	89.3411	88.5616	89.3577	89.345	89.2922	89.3079	89.2949	89.3237	89.3223	89.3289	89.3532	89.3485	89.2988	89.3515	89.358	89.3703	89.3436	89.3393	89.3248	89.3455	89.3408	89.3514	89.3477	89.3284	89.3194	89.3097	89.3534	89.3222	89.3438	89.3634	89.3719	89.3302	89.3332	89.3107	89.3147	89.2895	89.3321
253J3	88.815	88.7342	88.7679	88.7708	88.7789	88.8115	88.7243	88.7131	88.7621	88.7578	88.7091	88.8165	88.7882	88.1941	88.8393	88.7884	88.7776	88.8226	88.7941	88.7515	88.7373	88.8351	88.8195	88.8452	88.7853	88.8189	88.7903	88.8064	88.772	88.8009	88.8377	88.8311	88.8234	88.843	88.8404	88.8043	88.8414	88.7942	88.7991	88.8109	88.8112	88.8233	88.8235	88.7924	88.8166	88.8006	88.8607	88.7842	88.8336
291F6	88.8683	88.8161	88.8255	88.8289	88.8077	88.8509	88.7898	88.8223	88.8156	88.7978	88.7274	88.8589	88.7516	88.1668	88.8568	88.8219	88.8197	88.7864	88.7815	88.7785	88.8036	88.8096	88.8401	88.7928	88.8385	88.8248	88.8666	88.8351	88.82	88.8184	88.8655	88.8284	88.8682	88.7975	88.8553	88.8197	88.8349	88.8363	88.805	88.8424	88.8347	88.8411	88.8137	88.808	88.7979	88.8429	88.8347	88.8483	88.8169
221G5	88.8319	88.7896	88.8318	88.8362	88.8028	88.8381	88.7651	88.7704	88.7796	88.7637	88.7381	88.8116	88.7992	88.0374	88.8549	88.8065	88.7981	88.7621	88.7546	88.7719	88.7684	88.8226	88.8359	88.7993	88.8438	88.7974	88.8012	88.7834	88.786	88.808	88.8266	88.8078	88.7929	88.7666	88.7924	88.7762	88.8147	88.7595	88.7758	88.8138	88.7821	88.8043	88.789	88.7946	88.7684	88.8181	88.8248	88.8128	88.8195
257D9	88.858	88.8327	88.8019	88.8236	88.8077	88.8169	88.7316	88.8074	88.7909	88.7854	88.7434	88.7961	88.7484	88.1509	88.819	88.781	88.7403	88.7442	88.7872	88.7615	88.7519	88.8	88.8267	88.8046	88.7923	88.8077	88.8236	88.8196	88.7834	88.7762	88.7997	88.7837	88.8256	88.8032	88.8072	88.8402	88.8412	88.7709	88.8038	88.7887	88.8248	88.7995	88.8072	88.8065	88.8124	88.7432	88.8346	88.7708	88.8026
305C9	88.8655	88.7728	88.8232	88.8233	88.8373	88.8468	88.7667	88.7777	88.8038	88.7903	88.6911	88.7773	88.7447	88.1452	88.8104	88.7951	88.7476	88.7874	88.7814	88.7789	88.7528	88.7953	88.8162	88.785	88.7766	88.7919	88.8189	88.7911	88.8042	88.7942	88.8388	88.8042	88.8429	88.7991	88.8016	88.8265	88.8024	88.8056	88.8268	88.8285	88.8259	88.8241	88.8411	88.8461	88.8005	88.8341	88.8308	88.8201	88.8344
E. bugandensis EB-247	88.8455	88.774	88.7942	88.7773	88.802	88.8481	88.8407	88.8065	88.8574	88.7856	88.8417	88.8045	88.8448	88.155	88.8076	88.7766	88.782	88.8105	88.7885	88.7778	88.7688	88.8091	88.8056	88.8408	88.8341	88.7959	88.8165	88.8166	88.811	88.8274	88.87	88.8062	88.8319	88.8546	88.8658	88.8263	88.854	88.8326	88.7942	88.8477	88.839	88.8287	88.841	88.8384	88.8075	88.8113	88.881	88.837	88.8604
288I5	88.8646	88.7844	88.8038	88.7788	88.7936	88.8297	88.6968	88.743	88.7225	88.7585	88.6853	88.805	88.7519	88.1877	88.7895	88.8259	88.8146	88.7916	88.7426	88.818	88.7713	88.8196	88.8342	88.7946	88.8313	88.814	88.7931	88.8158	88.8281	88.8029	88.8564	88.8625	88.8764	88.85	88.8791	88.8355	88.8303	88.8181	88.841	88.8406	88.8786	88.8154	88.8471	88.8499	88.8176	88.8088	88.8381	88.8526	88.8784
296B2	88.9573	88.7424	88.7761	88.8501	88.8055	88.8204	88.7101	88.7224	88.7208	88.6725	88.6957	88.8835	88.7662	88.0397	88.7963	88.7459	88.7334	88.7537	88.7651	88.733	88.7363	88.7878	88.8134	88.7852	88.8045	88.8033	88.8281	88.7997	88.7823	88.8305	88.8233	88.7968	88.8137	88.788	88.791	88.7733	88.7744	88.7762	88.8103	88.7957	88.8319	88.8377	88.8183	88.8177	88.8062	88.7759	88.8085	88.7884	88.7951
118C5	88.9886	88.9758	88.9801	89.0192	88.9689	88.9943	88.9088	88.9211	88.9473	88.9676	88.8515	88.9971	88.9703	88.1672	89.0208	88.952	88.9755	88.9557	88.9404	88.9496	88.9496	88.9943	88.9599	88.9695	88.9722	88.9634	88.9691	88.9776	88.9824	88.9795	88.9628	88.9402	88.9992	89.0057	88.9875	89.0338	89.0067	88.9787	88.9667	88.979	88.99	88.9892	88.9758	88.9585	88.9478	88.9302	88.9583	88.9757	88.929
168J2	89.009	88.9891	89.0149	89.0362	89.0171	89.0219	88.9615	88.9785	88.9891	88.9727	88.9423	89.0485	88.9584	88.2591	89.0026	88.9187	88.9388	88.9632	88.9603	88.9504	88.9569	89.02	88.9839	88.9653	88.957	88.9606	88.9587	88.9948	88.9427	89.0193	88.9976	88.9532	89.0099	89.0208	89.0305	88.9533	88.9929	88.9891	89.0196	88.9959	88.9724	88.9908	89	89.0004	88.9604	88.9328	89.0003	88.997	88.9953
E. chuandaensis 090028	88.8512	88.8979	88.8882	88.9109	88.9011	88.8985	88.8624	88.8176	88.8832	88.8524	88.8527	88.9003	88.819	88.2908	88.9532	88.8838	88.9043	88.9177	88.8856	88.8733	88.853	88.8687	88.932	88.9436	88.9303	88.9223	88.9317	88.9172	88.9329	88.8957	88.9204	88.9376	88.9335	88.9167	88.9279	88.8943	88.9236	88.9043	88.896	88.915	88.9211	88.9268	88.9166	88.8998	88.8903	88.9353	88.9438	88.9385	88.9276
329A5	88.3292	88.2534	88.2587	88.2851	88.251	88.3097	88.2903	88.3111	88.3137	88.2556	88.1386	88.3487	88.2639	87.5212	88.2347	88.1851	88.1489	88.1659	88.2375	88.2411	88.184	88.1501	88.2501	88.2692	88.2273	88.2192	88.2079	88.2159	88.1917	88.2759	88.2691	88.2562	88.2425	88.2493	88.2592	88.1943	88.1907	88.218	88.2011	88.2637	88.2454	88.2205	88.2464	88.224	88.2511	88.2337	88.2412	88.2296	88.2368
191A10	88.3522	88.2308	88.2213	88.278	88.2846	88.2876	88.2166	88.2026	88.199	88.199	88.123	88.2844	88.1947	87.5754	88.2245	88.1921	88.2178	88.1922	88.2175	88.2274	88.1731	88.2	88.2236	88.1913	88.2361	88.23	88.2441	88.2304	88.2329	88.2576	88.2224	88.2383	88.2527	88.2833	88.2658	88.2307	88.2612	88.2325	88.2418	88.2333	88.2377	88.2342	88.2223	88.2236	88.2306	88.2075	88.2483	88.2435	88.2561
238H9	88.3733	88.2236	88.2341	88.2654	88.2865	88.3151	88.2088	88.2114	88.2229	88.2252	88.0919	88.2968	88.2132	87.6254	88.2241	88.2107	88.2112	88.1445	88.1692	88.2099	88.1806	88.1705	88.2246	88.2101	88.2207	88.2296	88.2242	88.2267	88.2198	88.2619	88.2602	88.2335	88.2679	88.2514	88.2669	88.2502	88.2563	88.2286	88.2223	88.2331	88.2471	88.2056	88.2165	88.217	88.231	88.2199	88.2363	88.237	88.2142
61D3	88.3379	88.2481	88.2441	88.2977	88.2819	88.2995	88.2503	88.2001	88.24	88.2422	88.0977	88.3618	88.2698	87.6575	88.2451	88.2108	88.2107	88.1769	88.2231	88.2325	88.1659	88.2085	88.2379	88.2614	88.2161	88.2442	88.2265	88.2236	88.2077	88.26	88.2537	88.266	88.2728	88.2628	88.2536	88.2527	88.3021	88.2233	88.2154	88.2525	88.2444	88.2084	88.2136	88.1941	88.2382	88.2375	88.2642	88.2518	88.257
180F3	88.3492	88.2519	88.3116	88.3524	88.331	88.3194	88.2666	88.2167	88.2682	88.2849	88.1738	88.2635	88.2727	87.5845	88.2901	88.2732	88.236	88.2029	88.2641	88.2672	88.229	88.2205	88.224	88.272	88.2827	88.2753	88.2695	88.2409	88.2132	88.2331	88.2726	88.2579	88.2489	88.2197	88.2696	88.234	88.2451	88.2395	88.2165	88.2664	88.2717	88.291	88.2432	88.273	88.2583	88.2578	88.2576	88.2198	88.2473
263G4	88.3768	88.2245	88.2928	88.3346	88.328	88.3382	88.2647	88.2246	88.281	88.2603	88.3016	88.2899	88.299	87.5499	88.2432	88.2527	88.2102	88.1944	88.2619	88.2345	88.2213	88.2275	88.279	88.2801	88.2964	88.2816	88.2809	88.263	88.2605	88.257	88.2491	88.2348	88.2662	88.2058	88.2495	88.1996	88.2477	88.2513	88.2291	88.2583	88.254	88.2236	88.2514	88.2299	88.2654	88.302	88.2713	88.253	88.2715
265H2	88.3569	88.2933	88.322	88.3459	88.318	88.3447	88.2399	88.2562	88.2566	88.2533	88.1842	88.3516	88.3152	87.6419	88.2216	88.22	88.2319	88.2255	88.212	88.2364	88.2097	88.2231	88.227	88.2255	88.2295	88.2529	88.2626	88.2642	88.2514	88.2471	88.2863	88.3187	88.316	88.3001	88.2936	88.2773	88.2895	88.2425	88.2624	88.2858	88.2664	88.26	88.2462	88.2318	88.2327	88.2221	88.2724	88.2147	88.2426
265H3	88.3184	88.2446	88.2942	88.3113	88.2756	88.2825	88.1991	88.2355	88.2207	88.2022	88.1912	88.3042	88.2944	87.6449	88.2153	88.1988	88.2038	88.1868	88.1793	88.2014	88.2058	88.222	88.2421	88.2337	88.2032	88.2342	88.2547	88.253	88.211	88.2305	88.2664	88.2584	88.2622	88.2606	88.2828	88.2809	88.2605	88.2481	88.262	88.2208	88.2253	88.2541	88.2248	88.229	88.2193	88.1905	88.2403	88.201	88.2048
53F7	88.429	88.2256	88.3144	88.3274	88.3324	88.3244	88.269	88.2055	88.2395	88.2892	88.1455	88.3706	88.2083	87.628	88.2147	88.2488	88.2063	88.2147	88.1766	88.242	88.26	88.2359	88.274	88.2672	88.2429	88.268	88.2596	88.2196	88.256	88.2543	88.2793	88.2194	88.3092	88.2215	88.247	88.2317	88.2541	88.2742	88.2377	88.3103	88.3106	88.2638	88.2379	88.2373	88.2025	88.257	88.2494	88.2348	88.275
E. ludwigii EN119	88.4102	88.3056	88.3582	88.3459	88.3201	88.3207	88.2652	88.265	88.2516	88.2264	88.3162	88.3212	88.3171	87.5533	88.2564	88.2694	88.2173	88.2334	88.24	88.2257	88.1963	88.2387	88.2681	88.3247	88.2507	88.2541	88.2412	88.2982	88.2734	88.3151	88.3118	88.3206	88.2869	88.2674	88.3143	88.287	88.298	88.2647	88.2359	88.2545	88.2683	88.2597	88.2761	88.2336	88.2925	88.3156	88.2787	88.2857	88.2844
E. soli ATCC BAA-2102	86.7432	86.6207	86.5243	86.5896	86.5611	86.6036	86.5937	86.5741	86.5634	86.5835	86.3953	86.623	86.6005	86.0447	86.6135	86.5936	86.6052	86.5571	86.5973	86.5912	86.6441	86.542	86.6444	86.6052	86.6196	86.6483	86.6653	86.617	86.5667	86.6256	86.6233	86.6137	86.6421	86.6269	86.6453	86.5788	86.6132	86.6044	86.5978	86.6998	86.6994	86.62	86.5891	86.6056	86.625	86.5962	86.6904	86.6196	86.6109
E. cancerogenus ATCC3324	86.8339	86.7371	86.7154	86.7527	86.719	86.7064	86.674	86.7126	86.6697	86.7273	86.6427	86.7718	86.7101	85.9442	86.6561	86.7011	86.663	86.6399	86.617	86.584	86.6183	86.645	86.6303	86.7229	86.6668	86.6704	86.6947	86.6667	86.6989	86.658	86.6543	86.6487	86.7008	86.6477	86.6459	86.6596	86.6949	86.6508	86.6253	86.7171	86.6434	86.6684	86.6436	86.646	86.6549	86.6566	86.6533	86.6196	86.6497
E. quasihormaechei WCHES12003	87.3536	87.4179	87.4851	87.5352	87.4716	87.4865	87.4836	87.4673	87.5093	87.4715	87.4687	87.4911	87.5034	86.8121	87.4739	87.4607	87.436	87.4253	87.4137	87.4376	87.4586	87.5213	87.5038	87.5119	87.477	87.5034	87.4768	87.4839	87.5077	87.4598	87.4875	87.4806	87.5048	87.4749	87.4377	87.4547	87.4584	87.4632	87.4826	87.4481	87.4667	87.4835	87.4649	87.4757	87.4597	87.4821	87.4636	87.487	87.4708
E. hormaechei subsp. hormaechei ATCC49162	87.5796	87.5361	87.4995	87.5409	87.5611	87.5433	87.4798	87.4267	87.4192	87.4826	87.7028	87.4625	87.4266	86.797	87.4585	87.4285	87.4364	87.4271	87.4322	87.4675	87.4524	87.4632	87.4757	87.5027	87.4898	87.4403	87.4872	87.4938	87.4666	87.5066	87.5133	87.5073	87.5083	87.4986	87.4784	87.4516	87.4337	87.4334	87.4674	87.5146	87.5099	87.524	87.4679	87.4536	87.4832	87.4637	87.4485	87.5063	87.5133
E. xiangfangensis LMG27195	87.6519	87.5399	87.5191	87.5058	87.491	87.5308	87.5275	87.5085	87.5144	87.5245	87.5808	87.5551	87.5468	86.7994	87.4835	87.4519	87.449	87.4624	87.4299	87.4768	87.4643	87.4997	87.4884	87.5062	87.4859	87.5145	87.4994	87.4625	87.4719	87.5038	87.4964	87.4975	87.5248	87.5247	87.5176	87.5287	87.5134	87.4649	87.4459	87.5078	87.53	87.5175	87.5046	87.4714	87.5117	87.5237	87.5339	87.5167	87.5314
E. hormaechei subsp. steigerwaltii DSM16691	87.6131	87.6347	87.5551	87.5817	87.5994	87.5899	87.606	87.6651	87.6644	87.6343	87.5814	87.5914	87.6709	87.0984	87.6042	87.6031	87.5746	87.5345	87.5563	87.5763	87.5879	87.6202	87.579	87.6342	87.6037	87.5914	87.5882	87.5799	87.6062	87.596	87.546	87.5767	87.626	87.5743	87.61	87.5656	87.5617	87.529	87.564	87.6153	87.6404	87.6111	87.6174	87.6004	87.6434	87.5887	87.6132	87.6362	87.6516
E. hormaechei subsp. oharae DSM16687	87.6882	87.636	87.6283	87.6281	87.6342	87.6641	87.6758	87.6893	87.6216	87.6999	87.8614	87.6611	87.6745	86.8056	87.6561	87.5989	87.6147	87.6447	87.6077	87.6403	87.6389	87.6754	87.7902	87.69	87.6378	87.6235	87.6737	87.6033	87.6364	87.6709	87.637	87.6775	87.6617	87.6416	87.631	87.6428	87.6394	87.6521	87.6531	87.6685	87.6522	87.6567	87.6673	87.6679	87.6809	87.6628	87.6709	87.7139	87.6609
231B10	88.5196	88.3372	88.3413	88.3331	88.3234	88.3424	88.3395	88.369	88.3993	88.3203	88.2899	88.3286	88.3748	87.5402	88.3476	88.2512	88.2734	88.2701	88.3031	88.2627	88.2951	88.3412	88.3221	88.3282	88.2686	88.2746	88.2841	88.3111	88.2815	88.3125	88.356	88.337	88.3561	88.3462	88.3311	88.3337	88.3286	88.3041	88.3032	88.2942	88.3269	88.3332	88.3269	88.2936	88.3129	88.3321	88.3538	88.3304	88.3373
E. mori LMG25706	88.4351	88.1688	88.1675	88.2125	88.2209	88.1777	88.1718	88.1749	88.1999	88.1956	88.1459	88.2117	88.2492	87.5291	88.2197	88.1992	88.2382	88.2154	88.1947	88.1904	88.1916	88.2424	88.2243	88.1817	88.1931	88.2118	88.2337	88.2268	88.2146	88.2359	88.2347	88.2	88.3014	88.2414	88.2359	88.2022	88.1995	88.1841	88.1753	88.2122	88.2166	88.1893	88.2117	88.162	88.203	88.2117	88.2074	88.1935	88.2459
E. huaxiensis 090008	87.832	87.6453	87.6433	87.6566	87.6587	87.6755	87.64	87.7609	87.7152	87.7019	87.6907	87.6797	87.7117	86.9839	87.6906	87.6889	87.6382	87.6476	87.6416	87.672	87.6709	87.7197	87.6866	87.7225	87.6863	87.7034	87.6724	87.6609	87.6592	87.6504	87.6741	87.7046	87.6687	87.7058	87.7121	87.6853	87.6543	87.6884	87.7215	87.7252	87.7236	87.7337	87.7026	87.7183	87.6927	87.6639	87.683	87.7171	87.7093
E. oligotrophica CCA6	87.9742	87.894	87.7847	87.8139	87.823	87.8353	87.8179	87.8302	87.8642	87.8794	87.8561	87.8478	87.8178	87.1327	87.8421	87.7961	87.8332	87.8088	87.8223	87.8083	87.7906	87.8501	87.8336	87.8384	87.8469	87.848	87.8583	87.8957	87.8512	87.8558	87.846	87.8405	87.8696	87.8852	87.9065	87.8398	87.8105	87.796	87.8352	87.8524	87.857	87.9057	87.8793	87.8928	87.83	87.884	87.8619	87.8447	87.8628
[truncated: 85 more columns]
